# Supplementary material for: Local shape descriptors for neuron segmentation
Source: Nat Methods. 2022 Dec 30;20(2):295–303. doi: 10.1038/s41592-022-01711-z (PMC9911350; doi:10.1038/s41592-022-01711-z)
Supplement: Source Data Fig. 4 — Csv files for ZEBRAFINCH accuracy and computational cost plots. [file 41592_2022_1711_MOESM4_ESM.xlsx]

## Sheet: Figure 4.A,E,F Baseline
voi_split	voi_merge	expected_run_length	max_erl	total_path_length	normalized_erl	number_of_segments	number_of_merging_segments	number_of_split_skeletons	threshold	iteration	merge_function	method	run_type	number_of_components	voi_sum	has_mask	total_splits_needed_to_fix_merges	average_splits_needed_to_fix_merges	total_merges_needed_to_fix_splits	average_merges_needed_to_fix_splits	number_of_unsplittable_fragments	number_of_background_sites	total_split_merge_sum	average_split_merge_sum	volume_size	tera_FLOPs	validation_best_voi_sum	validation_best_erl	validation_best_nerl
0.280576	0.113754	12868.1	17776.4	521997	0.723885	105	11	17	0.28	400000	hist_quant_75	\vanilla	11_micron_roi	68	0.39433	0	nan	nan	nan	nan	nan	nan	nan	nan	1260	710.64	1	0	0
0.282265	0.114439	12948.1	17914.5	515894	0.722772	104	11	17	0.28	400000	hist_quant_75	\vanilla	11_micron_roi	67	0.396704	1	15	0.144231	37	0.552239	5	48	52	0.69647	1260	710.64	1	0	0
0.455424	0.090128	30975.6	41418.1	1.93875e+06	0.747876	260	11	52	0.28	400000	hist_quant_75	\vanilla	18_micron_roi	104	0.545552	0	nan	nan	nan	nan	nan	nan	nan	nan	5832	3289.25	1	0	0
0.451452	0.138317	26189.7	38270.1	1.88645e+06	0.684337	264	16	52	0.28	400000	hist_quant_75	\vanilla	18_micron_roi	120	0.589769	1	37	0.140152	136	1.13333	13	192	173	1.27348	5832	3289.25	1	0	0
0.552181	0.0706573	50589.5	72299	3.92704e+06	0.699726	492	15	77	0.28	400000	hist_quant_75	\vanilla	25_micron_roi	150	0.622838	0	nan	nan	nan	nan	nan	nan	nan	nan	16003	9025.69	1	0	0
0.543198	0.229785	26483.3	58770.4	3.79727e+06	0.450622	505	34	80	0.28	400000	hist_quant_75	\vanilla	25_micron_roi	207	0.772983	1	81	0.160396	313	1.51208	24	450	394	1.67247	16003	9025.69	1	0	0
0.669222	0.232302	41253	100279	6.5996e+06	0.411381	756	27	98	0.28	400000	hist_quant_75	\vanilla	32_micron_roi	185	0.901524	0	nan	nan	nan	nan	nan	nan	nan	nan	34012	19182.8	1	0	0
0.622714	0.34195	25475.9	74522.8	6.39137e+06	0.341854	784	53	115	0.28	400000	hist_quant_75	\vanilla	32_micron_roi	289	0.964663	1	nan	nan	nan	nan	nan	nan	nan	nan	34012	19182.8	1	0	0
0.731021	0.415575	57311.9	140103	1.07768e+07	0.409068	1187	48	140	0.28	400000	hist_quant_75	\vanilla	40_micron_roi	301	1.1466	0	nan	nan	nan	nan	nan	nan	nan	nan	62099	35023.8	1	0	0
0.659858	0.504618	19156.4	82835.5	1.02943e+07	0.231258	1243	99	177	0.28	400000	hist_quant_75	\vanilla	40_micron_roi	524	1.16448	1	nan	nan	nan	nan	nan	nan	nan	nan	62099	35023.8	1	0	0
0.708693	0.882009	24398.9	92829.6	1.65252e+07	0.262836	1989	119	271	0.28	400000	hist_quant_75	\vanilla	47_micron_roi	768	1.5907	1	nan	nan	nan	nan	nan	nan	nan	nan	102503	57811.7	1	0	0
0.810813	1.13254	64390.4	186651	1.73321e+07	0.344978	1891	45	195	0.28	400000	hist_quant_75	\vanilla	47_micron_roi	406	1.94335	0	nan	nan	nan	nan	nan	nan	nan	nan	102503	57811.7	1	0	0
0.92878	1.6291	47555.3	269062	2.52759e+07	0.176745	2706	57	221	0.28	400000	hist_quant_75	\vanilla	54_micron_roi	473	2.55788	0	nan	nan	nan	nan	nan	nan	nan	nan	157464	88809.7	1	0	0
0.763406	1.17922	23743.8	118226	2.40702e+07	0.200834	2853	172	368	0.28	400000	hist_quant_75	\vanilla	54_micron_roi	1085	1.94262	1	nan	nan	nan	nan	nan	nan	nan	nan	157464	88809.7	1	0	0
1.07808	2.13074	39138.2	379423	3.38585e+07	0.103152	3628	42	231	0.28	400000	hist_quant_75	\vanilla	61_micron_roi	446	3.20882	0	nan	nan	nan	nan	nan	nan	nan	nan	229221	129281	1	0	0
0.845908	1.61885	20048.6	139241	3.21098e+07	0.143984	3832	197	458	0.28	400000	hist_quant_75	\vanilla	61_micron_roi	1342	2.46475	1	nan	nan	nan	nan	nan	nan	nan	nan	229221	129281	1	0	0
1.3291	2.73872	36105.7	601850	4.36053e+07	0.0599911	4760	49	231	0.28	400000	hist_quant_75	\vanilla	68_micron_roi	467	4.06782	0	nan	nan	nan	nan	nan	nan	nan	nan	320014	180488	1	0	0
0.971881	1.85363	15972.1	193259	4.12486e+07	0.0826459	5029	244	559	0.28	400000	hist_quant_75	\vanilla	68_micron_roi	1741	2.82551	1	nan	nan	nan	nan	nan	nan	nan	nan	320014	180488	1	0	0
1.01914	2.03605	15911.6	207524	5.15236e+07	0.0766732	6305	288	668	0.28	400000	hist_quant_75	\vanilla	76_micron_roi	2162	3.05519	1	nan	nan	nan	nan	nan	nan	nan	nan	432081	243694	1	0	0
1.4785	3.06661	62492.1	816356	5.45482e+07	0.07655	5953	49	226	0.28	400000	hist_quant_75	\vanilla	76_micron_roi	485	4.54511	0	nan	nan	nan	nan	nan	nan	nan	nan	432081	243694	1	0	0
1.11527	2.74093	9146.87	240662	7.59529e+07	0.0380071	9556	458	963	0.28	400000	hist_quant_75	\vanilla	benchmark_roi	3410	3.8562	1	nan	nan	nan	nan	nan	nan	nan	nan	774543	436842	1	0	0
1.89983	3.95332	14400.7	1.51463e+06	8.07948e+07	0.00950773	8898	43	152	0.28	400000	hist_quant_75	\vanilla	benchmark_roi	367	5.85315	0	nan	nan	nan	nan	nan	nan	nan	nan	774543	436842	1	0	0

## Sheet: Figure 4.A,E,F Long-Range
voi_split	voi_merge	expected_run_length	max_erl	total_path_length	normalized_erl	number_of_segments	number_of_merging_segments	number_of_split_skeletons	threshold	iteration	merge_function	method	run_type	number_of_components	voi_sum	has_mask	total_splits_needed_to_fix_merges	average_splits_needed_to_fix_merges	total_merges_needed_to_fix_splits	average_merges_needed_to_fix_splits	number_of_unsplittable_fragments	number_of_background_sites	total_split_merge_sum	average_split_merge_sum	volume_size	tera_FLOPs	validation_best_voi_sum	validation_best_erl	validation_best_nerl
0.786514	0.0834374	9895.35	17776.4	521997	0.556656	197	11	31	0.06	400000	hist_quant_75	\longrangepadding	11_micron_roi	68	0.869952	0	nan	nan	nan	nan	nan	nan	nan	nan	1260	715.68	1	0	0
0.782529	0.0839398	9947.35	17914.5	515894	0.555267	195	11	31	0.06	400000	hist_quant_75	\longrangepadding	11_micron_roi	67	0.866469	1	11	0.0564103	111	1.65672	3	28	122	1.71313	1260	715.68	1	0	0
1.0456	0.0573654	24504.7	41418.1	1.93875e+06	0.591642	594	13	71	0.06	400000	hist_quant_75	\longrangepadding	18_micron_roi	104	1.10296	0	nan	nan	nan	nan	nan	nan	nan	nan	5832	3312.58	1	0	0
1.03361	0.102646	20032.1	38270.1	1.88645e+06	0.523439	597	18	75	0.06	400000	hist_quant_75	\longrangepadding	18_micron_roi	120	1.13626	1	38	0.0636516	464	3.86667	13	117	502	3.93032	5832	3312.58	1	0	0
1.1509	0.0473548	40618.4	72299	3.92704e+06	0.561812	1143	18	98	0.06	400000	hist_quant_75	\longrangepadding	25_micron_roi	150	1.19826	0	nan	nan	nan	nan	nan	nan	nan	nan	16003	9089.7	1	0	0
1.13062	0.159694	20511.1	58770.4	3.79727e+06	0.349003	1155	38	111	0.06	400000	hist_quant_75	\longrangepadding	25_micron_roi	207	1.29031	1	84	0.0727273	961	4.64251	26	297	1045	4.71524	16003	9089.7	1	0	0
1.33039	0.142774	35598.9	100279	6.5996e+06	0.354998	1907	24	121	0.06	400000	hist_quant_75	\longrangepadding	32_micron_roi	185	1.47317	0	nan	nan	nan	nan	nan	nan	nan	nan	34012	19318.8	1	0	0
1.26869	0.237736	19356.1	74522.8	6.39137e+06	0.259734	1930	51	152	0.06	400000	hist_quant_75	\longrangepadding	32_micron_roi	289	1.50643	1	nan	nan	nan	nan	nan	nan	nan	nan	34012	19318.8	1	0	0
1.4939	0.422983	38898.3	140103	1.07768e+07	0.27764	3153	42	177	0.06	400000	hist_quant_75	\longrangepadding	40_micron_roi	301	1.91689	0	nan	nan	nan	nan	nan	nan	nan	nan	62099	35272.2	1	0	0
1.37544	0.486266	15461.7	82835.5	1.02943e+07	0.186655	3174	93	250	0.06	400000	hist_quant_75	\longrangepadding	40_micron_roi	524	1.86171	1	nan	nan	nan	nan	nan	nan	nan	nan	62099	35272.2	1	0	0
1.63673	0.894602	46266.3	186651	1.73321e+07	0.247876	5137	49	256	0.06	400000	hist_quant_75	\longrangepadding	47_micron_roi	406	2.53133	0	nan	nan	nan	nan	nan	nan	nan	nan	102503	58221.7	1	0	0
1.47454	0.870333	17788.3	92829.6	1.65252e+07	0.191624	5181	115	388	0.06	400000	hist_quant_75	\longrangepadding	47_micron_roi	768	2.34487	1	nan	nan	nan	nan	nan	nan	nan	nan	102503	58221.7	1	0	0
1.85045	1.55119	35055.2	269062	2.52759e+07	0.130287	7654	55	278	0.06	400000	hist_quant_75	\longrangepadding	54_micron_roi	473	3.40163	0	nan	nan	nan	nan	nan	nan	nan	nan	157464	89439.6	1	0	0
1.59917	1.13137	18333.4	118226	2.40702e+07	0.155071	7704	172	513	0.06	400000	hist_quant_75	\longrangepadding	54_micron_roi	1085	2.73054	1	nan	nan	nan	nan	nan	nan	nan	nan	157464	89439.6	1	0	0
2.09941	1.95582	23636.3	379423	3.38585e+07	0.0622954	10598	46	290	0.06	400000	hist_quant_75	\longrangepadding	61_micron_roi	446	4.05523	0	nan	nan	nan	nan	nan	nan	nan	nan	229221	130198	1	0	0
1.73864	1.27355	17369.9	139241	3.21098e+07	0.124747	10690	201	652	0.06	400000	hist_quant_75	\longrangepadding	61_micron_roi	1342	3.01218	1	nan	nan	nan	nan	nan	nan	nan	nan	229221	130198	1	0	0
1.89583	1.53665	16563.6	193259	4.12486e+07	0.0857065	14137	258	787	0.06	400000	hist_quant_75	\longrangepadding	68_micron_roi	1741	3.43248	1	nan	nan	nan	nan	nan	nan	nan	nan	320014	181768	1	0	0
2.42218	2.28896	25250.9	601850	4.36053e+07	0.0419555	14011	57	285	0.06	400000	hist_quant_75	\longrangepadding	68_micron_roi	467	4.71115	0	nan	nan	nan	nan	nan	nan	nan	nan	320014	181768	1	0	0
1.94265	1.89685	11725.5	207524	5.15236e+07	0.0565018	17701	309	949	0.06	400000	hist_quant_75	\longrangepadding	76_micron_roi	2162	3.8395	1	nan	nan	nan	nan	nan	nan	nan	nan	432081	245422	1	0	0
2.60019	2.63939	71636.1	816356	5.45482e+07	0.0877511	17539	55	286	0.06	400000	hist_quant_75	\longrangepadding	76_micron_roi	485	5.23958	0	nan	nan	nan	nan	nan	nan	nan	nan	432081	245422	1	0	0
3.23638	3.1226	25768.8	1.51463e+06	8.07948e+07	0.0170132	27066	52	207	0.06	400000	hist_quant_75	\longrangepadding	benchmark_roi	367	6.35899	0	nan	nan	nan	nan	nan	nan	nan	nan	774543	439940	1	0	0
2.07244	2.28599	9517.33	240662	7.59529e+07	0.0395464	27364	498	1378	0.06	400000	hist_quant_75	\longrangepadding	benchmark_roi	3410	4.35843	1	nan	nan	nan	nan	nan	nan	nan	nan	774543	439940	1	0	0

## Sheet: Figure 4.A,E,F MALIS
voi_split	voi_merge	expected_run_length	max_erl	total_path_length	normalized_erl	number_of_segments	number_of_merging_segments	number_of_split_skeletons	threshold	iteration	merge_function	method	run_type	number_of_components	voi_sum	has_mask	total_splits_needed_to_fix_merges	average_splits_needed_to_fix_merges	total_merges_needed_to_fix_splits	average_merges_needed_to_fix_splits	number_of_unsplittable_fragments	number_of_background_sites	total_split_merge_sum	average_split_merge_sum	volume_size	tera_FLOPs	validation_best_voi_sum	validation_best_erl	validation_best_nerl
0.534919	0.0841654	11694.1	17776.4	521997	0.657843	174	10	27	0.64	400000	hist_quant_75	\malis	11_micron_roi	68	0.619084	0	nan	nan	nan	nan	nan	nan	nan	nan	1260	710.64	1	1	1
0.535542	0.0846721	11761.3	17914.5	515894	0.656523	172	10	27	0.64	400000	hist_quant_75	\malis	11_micron_roi	67	0.620214	1	25	0.145349	119	1.77612	0	21	144	1.92147	1260	710.64	1	1	1
0.716043	0.046516	25717.1	41418.1	1.93875e+06	0.620914	483	11	68	0.64	400000	hist_quant_75	\malis	18_micron_roi	104	0.762559	0	nan	nan	nan	nan	nan	nan	nan	nan	5832	3289.25	1	1	1
0.707659	0.0919492	23360.4	38270.1	1.88645e+06	0.610408	486	15	71	0.64	400000	hist_quant_75	\malis	18_micron_roi	120	0.799608	1	65	0.133745	416	3.46667	2	79	481	3.60041	5832	3289.25	1	1	1
0.803775	0.261323	33736	72299	3.92704e+06	0.466618	926	15	98	0.64	400000	hist_quant_75	\malis	25_micron_roi	150	1.0651	0	nan	nan	nan	nan	nan	nan	nan	nan	16003	9025.69	1	1	1
0.791574	0.176867	22608.2	58770.4	3.79727e+06	0.384687	934	35	107	0.64	400000	hist_quant_75	\malis	25_micron_roi	207	0.96844	1	172	0.184154	899	4.343	9	221	1071	4.52715	16003	9025.69	1	1	1
0.962862	0.965783	25643.9	100279	6.5996e+06	0.255725	1528	21	121	0.64	400000	hist_quant_75	\malis	32_micron_roi	185	1.92864	0	nan	nan	nan	nan	nan	nan	nan	nan	34012	19182.8	1	1	1
0.927869	0.310325	22426.1	74522.8	6.39137e+06	0.30093	1560	47	149	0.64	400000	hist_quant_75	\malis	32_micron_roi	289	1.23819	1	nan	nan	nan	nan	nan	nan	nan	nan	34012	19182.8	1	1	1
1.09666	1.56251	40086.4	140103	1.07768e+07	0.28612	2515	37	180	0.64	400000	hist_quant_75	\malis	40_micron_roi	301	2.65917	0	nan	nan	nan	nan	nan	nan	nan	nan	62099	35023.8	1	1	1
1.01327	0.461147	15748	82835.5	1.02943e+07	0.190112	2567	95	245	0.64	400000	hist_quant_75	\malis	40_micron_roi	524	1.47441	1	nan	nan	nan	nan	nan	nan	nan	nan	62099	35023.8	1	1	1
1.09478	0.555834	21485.4	92829.6	1.65252e+07	0.231449	4139	121	381	0.64	400000	hist_quant_75	\malis	47_micron_roi	768	1.65062	1	nan	nan	nan	nan	nan	nan	nan	nan	102503	57811.7	1	1	1
1.21114	1.95825	27197.1	186651	1.73321e+07	0.145711	4052	42	255	0.64	400000	hist_quant_75	\malis	47_micron_roi	406	3.16939	0	nan	nan	nan	nan	nan	nan	nan	nan	102503	57811.7	1	1	1
1.40028	2.4967	24360.7	269062	2.52759e+07	0.0905393	5969	53	283	0.64	400000	hist_quant_75	\malis	54_micron_roi	473	3.89698	0	nan	nan	nan	nan	nan	nan	nan	nan	157464	88809.7	1	1	1
1.21044	0.734597	21588.5	118226	2.40702e+07	0.182604	6095	176	508	0.64	400000	hist_quant_75	\malis	54_micron_roi	1085	1.94503	1	nan	nan	nan	nan	nan	nan	nan	nan	157464	88809.7	1	1	1
1.61828	2.57085	22308	379423	3.38585e+07	0.0587947	8104	42	289	0.64	400000	hist_quant_75	\malis	61_micron_roi	446	4.18913	0	nan	nan	nan	nan	nan	nan	nan	nan	229221	129281	1	1	1
1.33748	1.00952	19522.8	139241	3.21098e+07	0.140208	8286	211	629	0.64	400000	hist_quant_75	\malis	61_micron_roi	1342	2.347	1	nan	nan	nan	nan	nan	nan	nan	nan	229221	129281	1	1	1
1.50626	1.14496	14560.3	193259	4.12486e+07	0.0753406	10968	276	776	0.64	400000	hist_quant_75	\malis	68_micron_roi	1741	2.65122	1	nan	nan	nan	nan	nan	nan	nan	nan	320014	180488	1	1	1
1.92994	3.0738	19976.7	601850	4.36053e+07	0.0331922	10726	51	289	0.64	400000	hist_quant_75	\malis	68_micron_roi	467	5.00374	0	nan	nan	nan	nan	nan	nan	nan	nan	320014	180488	1	1	1
1.57299	1.39566	16812.9	207524	5.15236e+07	0.0810167	13875	321	953	0.64	400000	hist_quant_75	\malis	76_micron_roi	2162	2.96865	1	nan	nan	nan	nan	nan	nan	nan	nan	432081	243694	1	1	1
2.12142	3.52652	14798	816356	5.45482e+07	0.0181269	13573	41	295	0.64	400000	hist_quant_75	\malis	76_micron_roi	485	5.64795	0	nan	nan	nan	nan	nan	nan	nan	nan	432081	243694	1	1	1

## Sheet: Figure 4.A,E FFN
voi_split	voi_merge	expected_run_length	max_erl	total_path_length	normalized_erl	number_of_segments	number_of_merging_segments	number_of_split_skeletons	threshold	iteration	merge_function	method	run_type	number_of_components	voi_sum	has_mask	total_splits_needed_to_fix_merges	average_splits_needed_to_fix_merges	total_merges_needed_to_fix_splits	average_merges_needed_to_fix_splits	number_of_unsplittable_fragments	number_of_background_sites	total_split_merge_sum	average_split_merge_sum	volume_size	tera_FLOPs	validation_best_voi_sum	validation_best_erl	validation_best_nerl
0.222327	0.177199	13500.1	17776.4	521997	0.759438	72	11	8	0.5	nan	nan	\ffn	11_micron_roi	nan	0.399526	0	nan	nan	nan	nan	nan	nan	nan	nan	1260	114660	1	1	1
0.223666	0.178266	13587.6	17914.5	515894	0.758468	71	11	8	0.5	nan	nan	\ffn	11_micron_roi	nan	0.401931	1	nan	nan	nan	nan	nan	nan	nan	nan	1260	114660	1	1	1
0.295213	0.188289	28503.9	38270.1	1.88645e+06	0.744808	168	18	35	0.5	nan	nan	\ffn	18_micron_roi	nan	0.483503	1	nan	nan	nan	nan	nan	nan	nan	nan	5832	530712	1	1	1
0.297013	0.136418	32843.7	41418.1	1.93875e+06	0.792979	164	12	32	0.5	nan	nan	\ffn	18_micron_roi	nan	0.433432	0	nan	nan	nan	nan	nan	nan	nan	nan	5832	530712	1	1	1
0.342318	0.285179	30995.6	58770.4	3.79727e+06	0.527401	285	35	60	0.5	nan	nan	\ffn	25_micron_roi	nan	0.627497	1	nan	nan	nan	nan	nan	nan	nan	nan	16003	1456273	1	1	1
0.346776	0.113737	54065.6	72299	3.92704e+06	0.747805	274	15	52	0.5	nan	nan	\ffn	25_micron_roi	nan	0.460513	0	nan	nan	nan	nan	nan	nan	nan	nan	16003	1456273	1	1	1
0.472261	0.182144	53673.8	100279	6.5996e+06	0.535243	402	24	71	0.5	nan	nan	\ffn	32_micron_roi	nan	0.654405	0	nan	nan	nan	nan	nan	nan	nan	nan	34012	3095092	1	1	1
0.425565	0.369446	29955.9	74522.8	6.39137e+06	0.40197	424	53	85	0.5	nan	nan	\ffn	32_micron_roi	nan	0.795011	1	nan	nan	nan	nan	nan	nan	nan	nan	34012	3095092	1	1	1
0.526216	0.169743	74412.1	140103	1.07768e+07	0.531123	644	44	103	0.5	nan	nan	\ffn	40_micron_roi	nan	0.695958	0	nan	nan	nan	nan	nan	nan	nan	nan	62099	5651009	1	1	1
0.447582	0.51729	22164.5	82835.5	1.02943e+07	0.267572	682	103	129	0.5	nan	nan	\ffn	40_micron_roi	nan	0.964873	1	nan	nan	nan	nan	nan	nan	nan	nan	62099	5651009	1	1	1
0.534813	0.59518	27675.5	92829.6	1.65252e+07	0.298132	1151	142	227	0.5	nan	nan	\ffn	47_micron_roi	nan	1.12999	1	nan	nan	nan	nan	nan	nan	nan	nan	102503	9327773	1	1	1
0.672296	0.192393	108920	186651	1.73321e+07	0.58355	1085	50	168	0.5	nan	nan	\ffn	47_micron_roi	nan	0.864688	0	nan	nan	nan	nan	nan	nan	nan	nan	102503	9327773	1	1	1
0.919219	0.198209	109281	269062	2.52759e+07	0.406154	1483	74	186	0.5	nan	nan	\ffn	54_micron_roi	nan	1.11743	0	nan	nan	nan	nan	nan	nan	nan	nan	157464	14329224	1	1	1
0.643249	0.685711	26242.7	118226	2.40702e+07	0.221971	1581	213	300	0.5	nan	nan	\ffn	54_micron_roi	nan	1.32896	1	nan	nan	nan	nan	nan	nan	nan	nan	157464	14329224	1	1	1
0.740251	0.7935	24507.6	139241	3.21098e+07	0.176008	2086	262	376	0.5	nan	nan	\ffn	61_micron_roi	nan	1.53375	1	nan	nan	nan	nan	nan	nan	nan	nan	229221	20859111	1	1	1
1.13701	0.224133	112584	379423	3.38585e+07	0.296723	1933	69	194	0.5	nan	nan	\ffn	61_micron_roi	nan	1.36114	0	nan	nan	nan	nan	nan	nan	nan	nan	229221	20859111	1	1	1
1.42007	0.190402	182136	601850	4.36053e+07	0.302627	2534	77	191	0.5	nan	nan	\ffn	68_micron_roi	nan	1.61047	0	nan	nan	nan	nan	nan	nan	nan	nan	320014	29121274	1	1	1
0.844628	0.825931	37867.7	193259	4.12486e+07	0.195943	2732	324	456	0.5	nan	nan	\ffn	68_micron_roi	nan	1.67056	1	nan	nan	nan	nan	nan	nan	nan	nan	320014	29121274	1	1	1
0.922671	0.929847	35200.2	207524	5.15236e+07	0.16962	3569	390	574	0.5	nan	nan	\ffn	76_micron_roi	nan	1.85252	1	nan	nan	nan	nan	nan	nan	nan	nan	432081	39319371	1	1	1
1.67563	0.21216	191910	816356	5.45482e+07	0.235081	3331	85	196	0.5	nan	nan	\ffn	76_micron_roi	nan	1.88779	0	nan	nan	nan	nan	nan	nan	nan	nan	432081	39319371	1	1	1
1.06789	1.18792	16747.1	240662	7.59529e+07	0.0695873	6137	601	865	0.5	nan	nan	\ffn	benchmark_roi	nan	2.2558	1	nan	nan	nan	nan	nan	nan	nan	nan	774543	70483413	1	1	1
2.36418	0.152312	204616	1.51463e+06	8.07948e+07	0.135093	5669	82	122	0.5	nan	nan	\ffn	benchmark_roi	nan	2.51649	0	nan	nan	nan	nan	nan	nan	nan	nan	774543	70483413	1	1	1

## Sheet: Figure 4.A,E,F MTLSD
voi_split	voi_merge	expected_run_length	max_erl	total_path_length	normalized_erl	number_of_segments	number_of_merging_segments	number_of_split_skeletons	threshold	iteration	merge_function	method	run_type	number_of_components	voi_sum	has_mask	total_splits_needed_to_fix_merges	average_splits_needed_to_fix_merges	total_merges_needed_to_fix_splits	average_merges_needed_to_fix_splits	number_of_unsplittable_fragments	number_of_background_sites	total_split_merge_sum	average_split_merge_sum	volume_size	tera_FLOPs	validation_best_voi_sum	validation_best_erl	validation_best_nerl
0.145318	0.112463	13760.2	17776.4	521997	0.774072	86	11	14	0.32	400000	hist_quant_75	\mtlsd	11_micron_roi	68	0.25778	0	nan	nan	nan	nan	nan	nan	nan	nan	1260	715.68	1	0	0
0.146193	0.11314	13850.8	17914.5	515894	0.773161	85	11	14	0.32	400000	hist_quant_75	\mtlsd	11_micron_roi	67	0.259332	1	13	0.152941	21	0.313433	5	35	34	0.466374	1260	715.68	1	0	0
0.229569	0.0772692	32578.8	41418.1	1.93875e+06	0.786584	185	12	38	0.32	400000	hist_quant_75	\mtlsd	18_micron_roi	104	0.306838	0	nan	nan	nan	nan	nan	nan	nan	nan	5832	3312.58	1	0	0
0.226305	0.125997	27785.7	38270.1	1.88645e+06	0.726041	191	17	38	0.32	400000	hist_quant_75	\mtlsd	18_micron_roi	120	0.352303	1	35	0.183246	78	0.65	15	147	113	0.833246	5832	3312.58	1	0	0
0.269387	0.0492388	54575.4	72299	3.92704e+06	0.754856	322	17	60	0.32	400000	hist_quant_75	\mtlsd	25_micron_roi	150	0.318626	0	nan	nan	nan	nan	nan	nan	nan	nan	16003	9089.7	1	0	0
0.264269	0.213192	30048.2	58770.4	3.79727e+06	0.511281	337	36	63	0.32	400000	hist_quant_75	\mtlsd	25_micron_roi	207	0.477461	1	79	0.234421	164	0.792271	27	354	243	1.02669	16003	9089.7	1	0	0
0.363759	0.271275	47637.7	100279	6.5996e+06	0.47505	467	27	72	0.32	400000	hist_quant_75	\mtlsd	32_micron_roi	185	0.635033	0	nan	nan	nan	nan	nan	nan	nan	nan	34012	19318.8	1	0	0
0.323282	0.299112	28573.3	74522.8	6.39137e+06	0.383417	501	56	86	0.32	400000	hist_quant_75	\mtlsd	32_micron_roi	289	0.622393	1	nan	nan	nan	nan	nan	nan	nan	nan	34012	19318.8	1	0	0
0.388053	0.533056	50741.5	140103	1.07768e+07	0.362172	762	44	111	0.32	400000	hist_quant_75	\mtlsd	40_micron_roi	301	0.92111	0	nan	nan	nan	nan	nan	nan	nan	nan	62099	35272.2	1	0	0
0.343108	0.448701	21796.5	82835.5	1.02943e+07	0.26313	819	101	145	0.32	400000	hist_quant_75	\mtlsd	40_micron_roi	524	0.791809	1	nan	nan	nan	nan	nan	nan	nan	nan	62099	35272.2	1	0	0
0.358133	0.67873	29059.7	92829.6	1.65252e+07	0.313043	1252	132	205	0.32	400000	hist_quant_75	\mtlsd	47_micron_roi	768	1.03686	1	nan	nan	nan	nan	nan	nan	nan	nan	102503	58221.7	1	0	0
0.410795	1.14933	54071.3	186651	1.73321e+07	0.289692	1147	50	147	0.32	400000	hist_quant_75	\mtlsd	47_micron_roi	406	1.56013	0	nan	nan	nan	nan	nan	nan	nan	nan	102503	58221.7	1	0	0
0.480704	1.83331	56585.9	269062	2.52759e+07	0.210308	1559	60	176	0.32	400000	hist_quant_75	\mtlsd	54_micron_roi	473	2.31402	0	nan	nan	nan	nan	nan	nan	nan	nan	157464	89439.6	1	0	0
0.388041	0.943215	26774	118226	2.40702e+07	0.226465	1732	182	286	0.32	400000	hist_quant_75	\mtlsd	54_micron_roi	1085	1.33126	1	nan	nan	nan	nan	nan	nan	nan	nan	157464	89439.6	1	0	0
0.544554	2.24442	58764.5	379423	3.38585e+07	0.154879	2061	44	195	0.32	400000	hist_quant_75	\mtlsd	61_micron_roi	446	2.78897	0	nan	nan	nan	nan	nan	nan	nan	nan	229221	130198	1	0	0
0.433931	1.32971	19032.4	139241	3.21098e+07	0.136686	2291	209	375	0.32	400000	hist_quant_75	\mtlsd	61_micron_roi	1342	1.76364	1	nan	nan	nan	nan	nan	nan	nan	nan	229221	130198	1	0	0
0.708905	2.61835	46183	601850	4.36053e+07	0.076735	2657	52	198	0.32	400000	hist_quant_75	\mtlsd	68_micron_roi	467	3.32725	0	nan	nan	nan	nan	nan	nan	nan	nan	320014	181768	1	0	0
0.506275	1.67297	14927.1	193259	4.12486e+07	0.0772387	2962	257	453	0.32	400000	hist_quant_75	\mtlsd	68_micron_roi	1741	2.17924	1	nan	nan	nan	nan	nan	nan	nan	nan	320014	181768	1	0	0
0.549585	1.98099	12839.1	207524	5.15236e+07	0.0618677	3623	295	540	0.32	400000	hist_quant_75	\mtlsd	76_micron_roi	2162	2.53057	1	nan	nan	nan	nan	nan	nan	nan	nan	432081	245422	1	0	0
0.819434	3.54479	40767.2	816356	5.45482e+07	0.049938	3241	46	198	0.32	400000	hist_quant_75	\mtlsd	76_micron_roi	485	4.36423	0	nan	nan	nan	nan	nan	nan	nan	nan	432081	245422	1	0	0
0.62538	2.79418	8854.58	240662	7.59529e+07	0.0367926	5473	439	785	0.32	400000	hist_quant_75	\mtlsd	benchmark_roi	3410	3.41956	1	nan	nan	nan	nan	nan	nan	nan	nan	774543	439940	1	0	0
1.11472	4.21673	15859.8	1.51463e+06	8.07948e+07	0.0104711	4748	41	128	0.32	400000	hist_quant_75	\mtlsd	benchmark_roi	367	5.33145	0	nan	nan	nan	nan	nan	nan	nan	nan	774543	439940	1	0	0

## Sheet: Figure 4.A,E ACLSD
voi_split	voi_merge	expected_run_length	max_erl	total_path_length	normalized_erl	number_of_segments	number_of_merging_segments	number_of_split_skeletons	threshold	iteration	merge_function	method	run_type	number_of_components	voi_sum	has_mask	total_splits_needed_to_fix_merges	average_splits_needed_to_fix_merges	total_merges_needed_to_fix_splits	average_merges_needed_to_fix_splits	number_of_unsplittable_fragments	number_of_background_sites	total_split_merge_sum	average_split_merge_sum	volume_size	tera_FLOPs	validation_best_voi_sum	validation_best_erl	validation_best_nerl
0.314811	0.107726	12879.9	17776.4	521997	0.72455	119	11	22	0.16	163000	hist_quant_75	\aclsd	11_micron_roi	68	0.422537	0	nan	nan	nan	nan	nan	nan	nan	nan	1260	1421.28	1	0	0
0.316707	0.108374	12960.1	17914.5	515894	0.723439	118	11	22	0.16	163000	hist_quant_75	\aclsd	11_micron_roi	67	0.425081	1	18	0.152542	54	0.80597	2	40	72	0.958513	1260	1421.28	1	0	0
0.536384	0.0791026	27568.1	41418.1	1.93875e+06	0.665604	329	12	56	0.16	163000	hist_quant_75	\aclsd	18_micron_roi	104	0.615487	0	nan	nan	nan	nan	nan	nan	nan	nan	5832	6578.5	1	0	0
0.52902	0.125823	24350.2	38270.1	1.88645e+06	0.636271	333	17	57	0.16	163000	hist_quant_75	\aclsd	18_micron_roi	120	0.654843	1	36	0.108108	207	1.725	11	159	243	1.83311	5832	6578.5	1	0	0
0.656463	0.0520047	44764.4	72299	3.92704e+06	0.619157	641	16	80	0.16	163000	hist_quant_75	\aclsd	25_micron_roi	150	0.708468	0	nan	nan	nan	nan	nan	nan	nan	nan	16003	18051.4	1	0	0
0.626862	0.193681	25695.8	58770.4	3.79727e+06	0.437223	650	37	88	0.16	163000	hist_quant_75	\aclsd	25_micron_roi	207	0.820543	1	100	0.153846	483	2.33333	24	372	583	2.48718	16003	18051.4	1	0	0
0.758703	0.121767	44708.7	100279	6.5996e+06	0.445842	1001	24	106	0.16	163000	hist_quant_75	\aclsd	32_micron_roi	185	0.88047	0	nan	nan	nan	nan	nan	nan	nan	nan	34012	38365.5	1	0	0
0.695796	0.27733	27790.6	74522.8	6.39137e+06	0.372914	1020	51	129	0.16	163000	hist_quant_75	\aclsd	32_micron_roi	289	0.973126	1	nan	nan	nan	nan	nan	nan	nan	nan	34012	38365.5	1	0	0
0.845106	0.0852925	60872.9	140103	1.07768e+07	0.434486	1599	49	152	0.16	163000	hist_quant_75	\aclsd	40_micron_roi	301	0.930398	0	nan	nan	nan	nan	nan	nan	nan	nan	62099	70047.7	1	0	0
0.75364	0.405537	20596.8	82835.5	1.02943e+07	0.248647	1639	101	206	0.16	163000	hist_quant_75	\aclsd	40_micron_roi	524	1.15918	1	nan	nan	nan	nan	nan	nan	nan	nan	62099	70047.7	1	0	0
0.797444	0.524921	27011.4	92829.6	1.65252e+07	0.290979	2523	128	304	0.16	163000	hist_quant_75	\aclsd	47_micron_roi	768	1.32237	1	nan	nan	nan	nan	nan	nan	nan	nan	102503	115623	1	0	0
0.917282	0.185435	92018.8	186651	1.73321e+07	0.493	2457	52	205	0.16	163000	hist_quant_75	\aclsd	47_micron_roi	406	1.10272	0	nan	nan	nan	nan	nan	nan	nan	nan	102503	115623	1	0	0
1.04415	0.329722	52599.6	269062	2.52759e+07	0.195492	3468	74	227	0.16	163000	hist_quant_75	\aclsd	54_micron_roi	473	1.37387	0	nan	nan	nan	nan	nan	nan	nan	nan	157464	177619	1	0	0
0.860937	0.647104	26679.1	118226	2.40702e+07	0.225662	3575	184	408	0.16	163000	hist_quant_75	\aclsd	54_micron_roi	1085	1.50804	1	nan	nan	nan	nan	nan	nan	nan	nan	157464	177619	1	0	0
1.20266	0.592226	81040.8	379423	3.38585e+07	0.21359	4621	57	244	0.16	163000	hist_quant_75	\aclsd	61_micron_roi	446	1.79489	0	nan	nan	nan	nan	nan	nan	nan	nan	229221	258561	1	0	0
0.947913	0.768459	23722.8	139241	3.21098e+07	0.170372	4785	222	527	0.16	163000	hist_quant_75	\aclsd	61_micron_roi	1342	1.71637	1	nan	nan	nan	nan	nan	nan	nan	nan	229221	258561	1	0	0
1.43944	0.889084	101623	601850	4.36053e+07	0.168851	6011	70	252	0.16	163000	hist_quant_75	\aclsd	68_micron_roi	467	2.32852	0	nan	nan	nan	nan	nan	nan	nan	nan	320014	360976	1	0	0
1.0527	0.829018	40175.6	193259	4.12486e+07	0.207885	6215	287	634	0.16	163000	hist_quant_75	\aclsd	68_micron_roi	1741	1.88172	1	nan	nan	nan	nan	nan	nan	nan	nan	320014	360976	1	0	0
1.09874	0.938059	39878.3	207524	5.15236e+07	0.192162	7731	341	763	0.16	163000	hist_quant_75	\aclsd	76_micron_roi	2162	2.0368	1	nan	nan	nan	nan	nan	nan	nan	nan	432081	487387	1	0	0
1.59487	1.02622	147025	816356	5.45482e+07	0.180099	7468	66	249	0.16	163000	hist_quant_75	\aclsd	76_micron_roi	485	2.62109	0	nan	nan	nan	nan	nan	nan	nan	nan	432081	487387	1	0	0
1.19186	1.222	12886.5	240662	7.59529e+07	0.053546	11815	538	1093	0.16	163000	hist_quant_75	\aclsd	benchmark_roi	3410	2.41386	1	nan	nan	nan	nan	nan	nan	nan	nan	774543	873685	1	0	0
2.04316	1.96112	133006	1.51463e+06	8.07948e+07	0.087814	11277	58	164	0.16	163000	hist_quant_75	\aclsd	benchmark_roi	367	4.00428	0	nan	nan	nan	nan	nan	nan	nan	nan	774543	873685	1	0	0

## Sheet: Figure 4.A,E,F ACRLSD
voi_split	voi_merge	expected_run_length	max_erl	total_path_length	normalized_erl	number_of_segments	number_of_merging_segments	number_of_split_skeletons	threshold	iteration	merge_function	method	run_type	number_of_components	voi_sum	has_mask	total_splits_needed_to_fix_merges	average_splits_needed_to_fix_merges	total_merges_needed_to_fix_splits	average_merges_needed_to_fix_splits	number_of_unsplittable_fragments	number_of_background_sites	total_split_merge_sum	average_split_merge_sum	volume_size	tera_FLOPs	validation_best_voi_sum	validation_best_erl	validation_best_nerl
0.232896	0.119996	13309.6	17776.4	521997	0.74872	106	11	16	0.16	190000	hist_quant_75	\acrlsd	11_micron_roi	68	0.352892	0	nan	nan	nan	nan	nan	nan	nan	nan	1260	1421.28	1	0	0
0.23569	0.120718	13394.3	17914.5	515894	0.747677	106	11	16	0.16	190000	hist_quant_75	\acrlsd	11_micron_roi	67	0.356408	1	16	0.150943	45	0.671642	4	42	61	0.822585	1260	1421.28	1	0	0
0.399666	0.0764121	30239.5	41418.1	1.93875e+06	0.730102	273	12	46	0.16	190000	hist_quant_75	\acrlsd	18_micron_roi	104	0.476078	0	nan	nan	nan	nan	nan	nan	nan	nan	5832	6578.5	1	0	0
0.396411	0.123911	26018.9	38270.1	1.88645e+06	0.679875	280	17	47	0.16	190000	hist_quant_75	\acrlsd	18_micron_roi	120	0.520322	1	32	0.114286	157	1.30833	14	162	189	1.42262	5832	6578.5	1	0	0
0.476334	0.0514736	48628.4	72299	3.92704e+06	0.672601	511	16	75	0.16	190000	hist_quant_75	\acrlsd	25_micron_roi	150	0.527807	0	nan	nan	nan	nan	nan	nan	nan	nan	16003	18051.4	1	0	0
0.466964	0.194908	27537.3	58770.4	3.79727e+06	0.468558	527	35	85	0.16	190000	hist_quant_75	\acrlsd	25_micron_roi	207	0.661872	1	77	0.14611	342	1.65217	26	370	419	1.79828	16003	18051.4	1	0	0
0.564655	0.124329	45488.4	100279	6.5996e+06	0.453617	767	27	92	0.16	190000	hist_quant_75	\acrlsd	32_micron_roi	185	0.688984	0	nan	nan	nan	nan	nan	nan	nan	nan	34012	38365.5	1	0	0
0.517631	0.274022	27264.3	74522.8	6.39137e+06	0.365851	793	53	116	0.16	190000	hist_quant_75	\acrlsd	32_micron_roi	289	0.791653	1	nan	nan	nan	nan	nan	nan	nan	nan	34012	38365.5	1	0	0
0.636207	0.120233	64107.5	140103	1.07768e+07	0.457573	1238	47	144	0.16	190000	hist_quant_75	\acrlsd	40_micron_roi	301	0.75644	0	nan	nan	nan	nan	nan	nan	nan	nan	62099	70047.7	1	0	0
0.571607	0.416047	20592.9	82835.5	1.02943e+07	0.248599	1291	102	195	0.16	190000	hist_quant_75	\acrlsd	40_micron_roi	524	0.987654	1	nan	nan	nan	nan	nan	nan	nan	nan	62099	70047.7	1	0	0
0.622737	0.544852	27596.2	92829.6	1.65252e+07	0.297278	2012	129	272	0.16	190000	hist_quant_75	\acrlsd	47_micron_roi	768	1.16759	1	nan	nan	nan	nan	nan	nan	nan	nan	102503	115623	1	0	0
0.709606	0.21271	81853.6	186651	1.73321e+07	0.438539	1918	57	186	0.16	190000	hist_quant_75	\acrlsd	47_micron_roi	406	0.922316	0	nan	nan	nan	nan	nan	nan	nan	nan	102503	115623	1	0	0
0.809405	0.383031	59036	269062	2.52759e+07	0.219414	2684	73	209	0.16	190000	hist_quant_75	\acrlsd	54_micron_roi	473	1.19244	0	nan	nan	nan	nan	nan	nan	nan	nan	157464	177619	1	0	0
0.668558	0.670905	29160.1	118226	2.40702e+07	0.246647	2824	184	369	0.16	190000	hist_quant_75	\acrlsd	54_micron_roi	1085	1.33946	1	nan	nan	nan	nan	nan	nan	nan	nan	157464	177619	1	0	0
0.936654	0.741655	85447.4	379423	3.38585e+07	0.225204	3540	56	222	0.16	190000	hist_quant_75	\acrlsd	61_micron_roi	446	1.67831	0	nan	nan	nan	nan	nan	nan	nan	nan	229221	258561	1	0	0
0.736366	0.80353	23468	139241	3.21098e+07	0.168541	3748	220	469	0.16	190000	hist_quant_75	\acrlsd	61_micron_roi	1342	1.5399	1	nan	nan	nan	nan	nan	nan	nan	nan	229221	258561	1	0	0
1.14577	1.13341	87347.6	601850	4.36053e+07	0.145132	4588	65	224	0.16	190000	hist_quant_75	\acrlsd	68_micron_roi	467	2.27918	0	nan	nan	nan	nan	nan	nan	nan	nan	320014	360976	1	0	0
0.824736	0.867188	16173	193259	4.12486e+07	0.0836856	4858	282	561	0.16	190000	hist_quant_75	\acrlsd	68_micron_roi	1741	1.69192	1	nan	nan	nan	nan	nan	nan	nan	nan	320014	360976	1	0	0
0.868244	0.998721	15214.2	207524	5.15236e+07	0.0733129	6037	337	683	0.16	190000	hist_quant_75	\acrlsd	76_micron_roi	2162	1.86697	1	nan	nan	nan	nan	nan	nan	nan	nan	432081	487387	1	0	0
1.28418	1.54896	134222	816356	5.45482e+07	0.164415	5693	64	227	0.16	190000	hist_quant_75	\acrlsd	76_micron_roi	485	2.83314	0	nan	nan	nan	nan	nan	nan	nan	nan	432081	487387	1	0	0
0.943886	1.34612	12667.5	240662	7.59529e+07	0.0526358	9247	524	982	0.16	190000	hist_quant_75	\acrlsd	benchmark_roi	3410	2.29	1	nan	nan	nan	nan	nan	nan	nan	nan	774543	873685	1	0	0
1.65564	2.50309	114662	1.51463e+06	8.07948e+07	0.0757026	8565	50	149	0.16	190000	hist_quant_75	\acrlsd	benchmark_roi	367	4.15874	0	nan	nan	nan	nan	nan	nan	nan	nan	774543	873685	1	0	0

## Sheet: Figure 4.B Baseline
voi_split	voi_merge	expected_run_length	max_erl	total_path_length	normalized_erl	number_of_segments	number_of_merging_segments	number_of_split_skeletons	threshold	iteration	merge_function	method	run_type	number_of_components	voi_sum	has_mask	total_splits_needed_to_fix_merges	average_splits_needed_to_fix_merges	total_merges_needed_to_fix_splits	average_merges_needed_to_fix_splits	number_of_unsplittable_fragments	number_of_background_sites	total_split_merge_sum	average_split_merge_sum	volume_size	tera_FLOPs	validation_best_voi_sum	validation_best_erl	validation_best_nerl
0.194053	0.130857	13426.7	17914.5	515894	0.749489	81	11	11	0.48	400000	hist_quant_75	\vanilla	11_micron_roi	67	0.32491	1	15	0.185185	20	0.298507	5	48	35	0.483693	1260	710.64	0	1	1
0.289233	0.14119	27373.8	38270.1	1.88645e+06	0.715277	183	18	35	0.48	400000	hist_quant_75	\vanilla	18_micron_roi	120	0.430423	1	41	0.224044	74	0.616667	13	192	115	0.84071	5832	3289.25	0	1	1
0.354708	0.249853	28777.8	58770.4	3.79727e+06	0.489664	330	35	59	0.48	400000	hist_quant_75	\vanilla	25_micron_roi	207	0.604561	1	89	0.269697	162	0.782609	24	450	251	1.05231	16003	9025.69	0	1	1
0.408323	0.545484	23080.1	74522.8	6.39137e+06	0.309705	485	53	88	0.48	400000	hist_quant_75	\vanilla	32_micron_roi	289	0.953807	1	nan	nan	nan	nan	nan	nan	nan	nan	34012	19182.8	0	1	1
0.43773	1.19879	17333.7	82835.5	1.02943e+07	0.209254	777	90	142	0.48	400000	hist_quant_75	\vanilla	40_micron_roi	524	1.63652	1	nan	nan	nan	nan	nan	nan	nan	nan	62099	35023.8	0	1	1
0.464251	1.68342	20108.6	92829.6	1.65252e+07	0.216618	1208	116	217	0.48	400000	hist_quant_75	\vanilla	47_micron_roi	768	2.14768	1	nan	nan	nan	nan	nan	nan	nan	nan	102503	57811.7	0	1	1
0.491222	2.471	18670.7	118226	2.40702e+07	0.157924	1682	149	293	0.48	400000	hist_quant_75	\vanilla	54_micron_roi	1085	2.96223	1	nan	nan	nan	nan	nan	nan	nan	nan	157464	88809.7	0	1	1
0.54603	3.00614	17666.3	139241	3.21098e+07	0.126875	2180	169	366	0.48	400000	hist_quant_75	\vanilla	61_micron_roi	1342	3.55217	1	nan	nan	nan	nan	nan	nan	nan	nan	229221	129281	0	1	1
0.634283	3.26332	12884.1	193259	4.12486e+07	0.0666676	2845	209	436	0.48	400000	hist_quant_75	\vanilla	68_micron_roi	1741	3.89761	1	nan	nan	nan	nan	nan	nan	nan	nan	320014	180488	0	1	1
0.680096	3.61455	11518.6	207524	5.15236e+07	0.0555048	3540	241	521	0.48	400000	hist_quant_75	\vanilla	76_micron_roi	2162	4.29464	1	nan	nan	nan	nan	nan	nan	nan	nan	432081	243694	0	1	1
0.756609	4.58649	9113.39	240662	7.59529e+07	0.037868	5402	367	759	0.48	400000	hist_quant_75	\vanilla	benchmark_roi	3410	5.34309	1	nan	nan	nan	nan	nan	nan	nan	nan	774543	436842	0	1	1

## Sheet: Figure 4.B Long-Range
voi_split	voi_merge	expected_run_length	max_erl	total_path_length	normalized_erl	number_of_segments	number_of_merging_segments	number_of_split_skeletons	threshold	iteration	merge_function	method	run_type	number_of_components	voi_sum	has_mask	total_splits_needed_to_fix_merges	average_splits_needed_to_fix_merges	total_merges_needed_to_fix_splits	average_merges_needed_to_fix_splits	number_of_unsplittable_fragments	number_of_background_sites	total_split_merge_sum	average_split_merge_sum	volume_size	tera_FLOPs	validation_best_voi_sum	validation_best_erl	validation_best_nerl
0.215641	0.105355	13325.1	17776.4	521997	0.749594	108	11	20	0.18	400000	hist_quant_75	\longrangepadding	11_micron_roi	68	0.320996	0	nan	nan	nan	nan	nan	nan	nan	nan	1260	715.68	0	1	1
0.216939	0.105989	13410.5	17914.5	515894	0.748584	107	11	20	0.18	400000	hist_quant_75	\longrangepadding	11_micron_roi	67	0.322928	1	nan	nan	nan	nan	nan	nan	nan	nan	1260	715.68	0	1	1
0.347782	0.0609819	30157.5	41418.1	1.93875e+06	0.728123	262	14	49	0.18	400000	hist_quant_75	\longrangepadding	18_micron_roi	104	0.408764	0	nan	nan	nan	nan	nan	nan	nan	nan	5832	3312.58	0	1	1
0.345759	0.109694	25140.4	38270.1	1.88645e+06	0.656919	268	19	50	0.18	400000	hist_quant_75	\longrangepadding	18_micron_roi	120	0.455454	1	nan	nan	nan	nan	nan	nan	nan	nan	5832	3312.58	0	1	1
0.402708	0.208831	46063.9	72299	3.92704e+06	0.63713	472	18	75	0.18	400000	hist_quant_75	\longrangepadding	25_micron_roi	150	0.611539	0	nan	nan	nan	nan	nan	nan	nan	nan	16003	9089.7	0	1	1
0.398476	0.294215	26231.6	58770.4	3.79727e+06	0.446341	489	35	81	0.18	400000	hist_quant_75	\longrangepadding	25_micron_roi	207	0.692691	1	nan	nan	nan	nan	nan	nan	nan	nan	16003	9089.7	0	1	1
0.495569	0.634787	35281.7	100279	6.5996e+06	0.351835	747	24	98	0.18	400000	hist_quant_75	\longrangepadding	32_micron_roi	185	1.13036	0	nan	nan	nan	nan	nan	nan	nan	nan	34012	19318.8	0	1	1
0.488007	0.675771	22992.2	74522.8	6.39137e+06	0.308525	776	48	119	0.18	400000	hist_quant_75	\longrangepadding	32_micron_roi	289	1.16378	1	nan	nan	nan	nan	nan	nan	nan	nan	34012	19318.8	0	1	1
0.551292	1.16287	35330.2	140103	1.07768e+07	0.252172	1206	39	144	0.18	400000	hist_quant_75	\longrangepadding	40_micron_roi	301	1.71416	0	nan	nan	nan	nan	nan	nan	nan	nan	62099	35272.2	0	1	1
0.523809	1.18171	18111.3	82835.5	1.02943e+07	0.218642	1251	85	189	0.18	400000	hist_quant_75	\longrangepadding	40_micron_roi	524	1.70552	1	nan	nan	nan	nan	nan	nan	nan	nan	62099	35272.2	0	1	1
0.637326	2.13867	48389.7	186651	1.73321e+07	0.259253	1878	41	199	0.18	400000	hist_quant_75	\longrangepadding	47_micron_roi	406	2.776	0	nan	nan	nan	nan	nan	nan	nan	nan	102503	58221.7	0	1	1
0.577914	1.93029	21960.4	92829.6	1.65252e+07	0.236567	1961	100	285	0.18	400000	hist_quant_75	\longrangepadding	47_micron_roi	768	2.5082	1	nan	nan	nan	nan	nan	nan	nan	nan	102503	58221.7	0	1	1
0.747049	2.99868	21929.5	269062	2.52759e+07	0.0815034	2644	46	220	0.18	400000	hist_quant_75	\longrangepadding	54_micron_roi	473	3.74573	0	nan	nan	nan	nan	nan	nan	nan	nan	157464	89439.6	0	1	1
0.645136	2.65329	16572.3	118226	2.40702e+07	0.140175	2771	141	370	0.18	400000	hist_quant_75	\longrangepadding	54_micron_roi	1085	3.29843	1	nan	nan	nan	nan	nan	nan	nan	nan	157464	89439.6	0	1	1
0.878206	3.37167	26540.4	379423	3.38585e+07	0.0699495	3568	30	239	0.18	400000	hist_quant_75	\longrangepadding	61_micron_roi	446	4.24987	0	nan	nan	nan	nan	nan	nan	nan	nan	229221	130198	0	1	1
0.705867	3.11456	15325.4	139241	3.21098e+07	0.110063	3749	154	485	0.18	400000	hist_quant_75	\longrangepadding	61_micron_roi	1342	3.82043	1	nan	nan	nan	nan	nan	nan	nan	nan	229221	130198	0	1	1
0.785482	3.6139	13052.6	193259	4.12486e+07	0.0675392	4858	192	573	0.18	400000	hist_quant_75	\longrangepadding	68_micron_roi	1741	4.39938	1	nan	nan	nan	nan	nan	nan	nan	nan	320014	181768	0	1	1
1.07756	3.78672	20992.6	601850	4.36053e+07	0.03488	4624	43	234	0.18	400000	hist_quant_75	\longrangepadding	68_micron_roi	467	4.86428	0	nan	nan	nan	nan	nan	nan	nan	nan	320014	181768	0	1	1
0.819995	3.90581	10549.5	207524	5.15236e+07	0.0508351	6049	227	703	0.18	400000	hist_quant_75	\longrangepadding	76_micron_roi	2162	4.7258	1	nan	nan	nan	nan	nan	nan	nan	nan	432081	245422	0	1	1
1.17639	4.12335	13731.4	816356	5.45482e+07	0.0168203	5761	37	245	0.18	400000	hist_quant_75	\longrangepadding	76_micron_roi	485	5.29974	0	nan	nan	nan	nan	nan	nan	nan	nan	432081	245422	0	1	1
1.5245	4.35194	11515.1	1.51463e+06	8.07948e+07	0.00760259	8931	37	164	0.18	400000	hist_quant_75	\longrangepadding	benchmark_roi	367	5.87644	0	nan	nan	nan	nan	nan	nan	nan	nan	774543	439940	0	1	1
0.904885	4.8513	9044.5	240662	7.59529e+07	0.0375817	9478	378	1019	0.18	400000	hist_quant_75	\longrangepadding	benchmark_roi	3410	5.75619	1	nan	nan	nan	nan	nan	nan	nan	nan	774543	439940	0	1	1

## Sheet: Figure 4.B MALIS
voi_split	voi_merge	expected_run_length	max_erl	total_path_length	normalized_erl	number_of_segments	number_of_merging_segments	number_of_split_skeletons	threshold	iteration	merge_function	method	run_type	number_of_components	voi_sum	has_mask	total_splits_needed_to_fix_merges	average_splits_needed_to_fix_merges	total_merges_needed_to_fix_splits	average_merges_needed_to_fix_splits	number_of_unsplittable_fragments	number_of_background_sites	total_split_merge_sum	average_split_merge_sum	volume_size	tera_FLOPs	validation_best_voi_sum	validation_best_erl	validation_best_nerl
0.534919	0.0841654	11694.1	17776.4	521997	0.657843	174	10	27	0.64	400000	hist_quant_75	\malis	11_micron_roi	68	0.619084	0	nan	nan	nan	nan	nan	nan	nan	nan	1260	710.64	1	1	1
0.535542	0.0846721	11761.3	17914.5	515894	0.656523	172	10	27	0.64	400000	hist_quant_75	\malis	11_micron_roi	67	0.620214	1	25	0.145349	119	1.77612	0	21	144	1.92147	1260	710.64	1	1	1
0.716043	0.046516	25717.1	41418.1	1.93875e+06	0.620914	483	11	68	0.64	400000	hist_quant_75	\malis	18_micron_roi	104	0.762559	0	nan	nan	nan	nan	nan	nan	nan	nan	5832	3289.25	1	1	1
0.707659	0.0919492	23360.4	38270.1	1.88645e+06	0.610408	486	15	71	0.64	400000	hist_quant_75	\malis	18_micron_roi	120	0.799608	1	65	0.133745	416	3.46667	2	79	481	3.60041	5832	3289.25	1	1	1
0.803775	0.261323	33736	72299	3.92704e+06	0.466618	926	15	98	0.64	400000	hist_quant_75	\malis	25_micron_roi	150	1.0651	0	nan	nan	nan	nan	nan	nan	nan	nan	16003	9025.69	1	1	1
0.791574	0.176867	22608.2	58770.4	3.79727e+06	0.384687	934	35	107	0.64	400000	hist_quant_75	\malis	25_micron_roi	207	0.96844	1	172	0.184154	899	4.343	9	221	1071	4.52715	16003	9025.69	1	1	1
0.962862	0.965783	25643.9	100279	6.5996e+06	0.255725	1528	21	121	0.64	400000	hist_quant_75	\malis	32_micron_roi	185	1.92864	0	nan	nan	nan	nan	nan	nan	nan	nan	34012	19182.8	1	1	1
0.927869	0.310325	22426.1	74522.8	6.39137e+06	0.30093	1560	47	149	0.64	400000	hist_quant_75	\malis	32_micron_roi	289	1.23819	1	nan	nan	nan	nan	nan	nan	nan	nan	34012	19182.8	1	1	1
1.09666	1.56251	40086.4	140103	1.07768e+07	0.28612	2515	37	180	0.64	400000	hist_quant_75	\malis	40_micron_roi	301	2.65917	0	nan	nan	nan	nan	nan	nan	nan	nan	62099	35023.8	1	1	1
1.01327	0.461147	15748	82835.5	1.02943e+07	0.190112	2567	95	245	0.64	400000	hist_quant_75	\malis	40_micron_roi	524	1.47441	1	nan	nan	nan	nan	nan	nan	nan	nan	62099	35023.8	1	1	1
1.09478	0.555834	21485.4	92829.6	1.65252e+07	0.231449	4139	121	381	0.64	400000	hist_quant_75	\malis	47_micron_roi	768	1.65062	1	nan	nan	nan	nan	nan	nan	nan	nan	102503	57811.7	1	1	1
1.21114	1.95825	27197.1	186651	1.73321e+07	0.145711	4052	42	255	0.64	400000	hist_quant_75	\malis	47_micron_roi	406	3.16939	0	nan	nan	nan	nan	nan	nan	nan	nan	102503	57811.7	1	1	1
1.40028	2.4967	24360.7	269062	2.52759e+07	0.0905393	5969	53	283	0.64	400000	hist_quant_75	\malis	54_micron_roi	473	3.89698	0	nan	nan	nan	nan	nan	nan	nan	nan	157464	88809.7	1	1	1
1.21044	0.734597	21588.5	118226	2.40702e+07	0.182604	6095	176	508	0.64	400000	hist_quant_75	\malis	54_micron_roi	1085	1.94503	1	nan	nan	nan	nan	nan	nan	nan	nan	157464	88809.7	1	1	1
1.61828	2.57085	22308	379423	3.38585e+07	0.0587947	8104	42	289	0.64	400000	hist_quant_75	\malis	61_micron_roi	446	4.18913	0	nan	nan	nan	nan	nan	nan	nan	nan	229221	129281	1	1	1
1.33748	1.00952	19522.8	139241	3.21098e+07	0.140208	8286	211	629	0.64	400000	hist_quant_75	\malis	61_micron_roi	1342	2.347	1	nan	nan	nan	nan	nan	nan	nan	nan	229221	129281	1	1	1
1.50626	1.14496	14560.3	193259	4.12486e+07	0.0753406	10968	276	776	0.64	400000	hist_quant_75	\malis	68_micron_roi	1741	2.65122	1	nan	nan	nan	nan	nan	nan	nan	nan	320014	180488	1	1	1
1.92994	3.0738	19976.7	601850	4.36053e+07	0.0331922	10726	51	289	0.64	400000	hist_quant_75	\malis	68_micron_roi	467	5.00374	0	nan	nan	nan	nan	nan	nan	nan	nan	320014	180488	1	1	1
1.57299	1.39566	16812.9	207524	5.15236e+07	0.0810167	13875	321	953	0.64	400000	hist_quant_75	\malis	76_micron_roi	2162	2.96865	1	nan	nan	nan	nan	nan	nan	nan	nan	432081	243694	1	1	1
2.12142	3.52652	14798	816356	5.45482e+07	0.0181269	13573	41	295	0.64	400000	hist_quant_75	\malis	76_micron_roi	485	5.64795	0	nan	nan	nan	nan	nan	nan	nan	nan	432081	243694	1	1	1

[truncated: 11 more sheets: Figure 4.B FFN, Figure 4.B MTLSD, Figure 4.B ACLSD, Figure 4.B ACRLSD, Figure 4.C_D Baseline, Figure 4.C_D Long-Range, Figure 4.C_D MALIS, Figure 4.C_D FFN, Figure 4.C_D MTLSD, Figure 4.C_D ACLSD, Figure 4.C_D ACRLSD]
