# Supplementary material for: Local shape descriptors for neuron segmentation
Source: Nat Methods. 2022 Dec 30;20(2):295–303. doi: 10.1038/s41592-022-01711-z (PMC9911350; doi:10.1038/s41592-022-01711-z)
Supplement: Source Data Extended Data Fig. 2 — Csv files for HEMI-BRAIN and FIB-25 accuracy plots. [file 41592_2022_1711_MOESM5_ESM.xlsx]

## Sheet: Figure 2.A Baseline
rand_split	rand_merge	voi_split	voi_merge	threshold	experiment	setup	iteration	method	run_type	merge_function	voi_sum	best_threshold	volume_size
0.0440411	0.999825	5.24103	0.00218232	0	hemi	setup01	400000	\vanilla	12_micron	hist_quant_75	5.24321	0	1643
0.871572	0.993	0.278288	0.0159164	0.02	hemi	setup01	400000	\vanilla	12_micron	hist_quant_75	0.294204	0	1643
0.913202	0.993272	0.183275	0.0161556	0.04	hemi	setup01	400000	\vanilla	12_micron	hist_quant_75	0.19943	0	1643
0.926068	0.993356	0.153525	0.0162385	0.06	hemi	setup01	400000	\vanilla	12_micron	hist_quant_75	0.169763	0	1643
0.92783	0.993363	0.144094	0.0162931	0.08	hemi	setup01	400000	\vanilla	12_micron	hist_quant_75	0.160387	0	1643
0.932363	0.99339	0.133967	0.016331	0.1	hemi	setup01	400000	\vanilla	12_micron	hist_quant_75	0.150298	0	1643
0.932433	0.993384	0.133267	0.0163638	0.12	hemi	setup01	400000	\vanilla	12_micron	hist_quant_75	0.149631	0	1643
0.938773	0.965602	0.11797	0.0394159	0.14	hemi	setup01	400000	\vanilla	12_micron	hist_quant_75	0.157385	0	1643
0.953791	0.966119	0.101411	0.0394475	0.16	hemi	setup01	400000	\vanilla	12_micron	hist_quant_75	0.140859	0	1643
0.95382	0.966116	0.100946	0.0394748	0.18	hemi	setup01	400000	\vanilla	12_micron	hist_quant_75	0.140421	0	1643
0.953935	0.966118	0.0995799	0.0394912	0.2	hemi	setup01	400000	\vanilla	12_micron	hist_quant_75	0.139071	0	1643
0.95743	0.966234	0.0931664	0.0395082	0.22	hemi	setup01	400000	\vanilla	12_micron	hist_quant_75	0.132675	0	1643
0.957446	0.966229	0.0930277	0.0395469	0.24	hemi	setup01	400000	\vanilla	12_micron	hist_quant_75	0.132575	0	1643
0.96908	0.966617	0.0784379	0.039558	0.26	hemi	setup01	400000	\vanilla	12_micron	hist_quant_75	0.117996	0	1643
0.969085	0.966615	0.0783489	0.0396365	0.28	hemi	setup01	400000	\vanilla	12_micron	hist_quant_75	0.117985	0	1643
0.969086	0.966614	0.0783062	0.0396485	0.3	hemi	setup01	400000	\vanilla	12_micron	hist_quant_75	0.117955	0	1643
0.96909	0.966613	0.0782635	0.0396654	0.32	hemi	setup01	400000	\vanilla	12_micron	hist_quant_75	0.117929	0	1643
0.972392	0.966721	0.0698262	0.0396781	0.34	hemi	setup01	400000	\vanilla	12_micron	hist_quant_75	0.109504	0	1643
0.972399	0.96672	0.0697492	0.0396959	0.36	hemi	setup01	400000	\vanilla	12_micron	hist_quant_75	0.109445	0	1643
0.975708	0.966827	0.0631648	0.0397108	0.38	hemi	setup01	400000	\vanilla	12_micron	hist_quant_75	0.102876	0	1643
0.975716	0.966827	0.0630452	0.0397199	0.4	hemi	setup01	400000	\vanilla	12_micron	hist_quant_75	0.102765	0	1643
0.97572	0.966823	0.0629884	0.0397579	0.42	hemi	setup01	400000	\vanilla	12_micron	hist_quant_75	0.102746	0	1643
0.975724	0.96682	0.0629473	0.0398081	0.44	hemi	setup01	400000	\vanilla	12_micron	hist_quant_75	0.102755	0	1643
0.975734	0.966817	0.0628592	0.0398498	0.46	hemi	setup01	400000	\vanilla	12_micron	hist_quant_75	0.102709	0	1643
0.975787	0.966816	0.0625005	0.0398656	0.48	hemi	setup01	400000	\vanilla	12_micron	hist_quant_75	0.102366	0	1643
0.975792	0.966815	0.062432	0.039882	0.5	hemi	setup01	400000	\vanilla	12_micron	hist_quant_75	0.102314	1	1643
0.982896	0.879445	0.0542289	0.0775517	0.52	hemi	setup01	400000	\vanilla	12_micron	hist_quant_75	0.131781	0	1643
0.982901	0.879441	0.0541837	0.0776052	0.54	hemi	setup01	400000	\vanilla	12_micron	hist_quant_75	0.131789	0	1643
0.986726	0.879849	0.0455871	0.077658	0.56	hemi	setup01	400000	\vanilla	12_micron	hist_quant_75	0.123245	0	1643
0.986732	0.879848	0.04551	0.0776918	0.58	hemi	setup01	400000	\vanilla	12_micron	hist_quant_75	0.123202	0	1643
0.986736	0.879844	0.0454327	0.0777674	0.6	hemi	setup01	400000	\vanilla	12_micron	hist_quant_75	0.1232	0	1643
0.986738	0.879839	0.0453824	0.0778457	0.62	hemi	setup01	400000	\vanilla	12_micron	hist_quant_75	0.123228	0	1643
0.986742	0.855778	0.0453258	0.111444	0.64	hemi	setup01	400000	\vanilla	12_micron	hist_quant_75	0.15677	0	1643
0.991765	0.743213	0.0389741	0.199317	0.66	hemi	setup01	400000	\vanilla	12_micron	hist_quant_75	0.238291	0	1643
0.991782	0.71062	0.0388301	0.25218	0.68	hemi	setup01	400000	\vanilla	12_micron	hist_quant_75	0.29101	0	1643
0.991792	0.589364	0.0386203	0.366952	0.7	hemi	setup01	400000	\vanilla	12_micron	hist_quant_75	0.405572	0	1643
0.991829	0.450097	0.0382715	0.572682	0.72	hemi	setup01	400000	\vanilla	12_micron	hist_quant_75	0.610954	0	1643
0.991945	0.287016	0.0375229	0.98336	0.74	hemi	setup01	400000	\vanilla	12_micron	hist_quant_75	1.02088	0	1643
0.992622	0.0870566	0.0330977	1.73336	0.76	hemi	setup01	400000	\vanilla	12_micron	hist_quant_75	1.76646	0	1643
0.992801	0.0533337	0.0315601	2.46334	0.78	hemi	setup01	400000	\vanilla	12_micron	hist_quant_75	2.4949	0	1643
0.993179	0.0281927	0.0287669	3.49945	0.8	hemi	setup01	400000	\vanilla	12_micron	hist_quant_75	3.52822	0	1643
0.993411	0.0214284	0.0270421	4.12029	0.82	hemi	setup01	400000	\vanilla	12_micron	hist_quant_75	4.14733	0	1643
0.997531	0.0168673	0.0170197	4.72394	0.84	hemi	setup01	400000	\vanilla	12_micron	hist_quant_75	4.74096	0	1643
0.997927	0.0153372	0.0141782	5.07336	0.86	hemi	setup01	400000	\vanilla	12_micron	hist_quant_75	5.08754	0	1643
0.998278	0.0133502	0.0115518	5.56711	0.88	hemi	setup01	400000	\vanilla	12_micron	hist_quant_75	5.57867	0	1643
0.9985	0.0123841	0.00958116	5.89308	0.9	hemi	setup01	400000	\vanilla	12_micron	hist_quant_75	5.90266	0	1643
0.999677	0.0108956	0.00346818	6.44852	0.92	hemi	setup01	400000	\vanilla	12_micron	hist_quant_75	6.45198	0	1643
0.999887	0.010185	0.00133565	6.78986	0.94	hemi	setup01	400000	\vanilla	12_micron	hist_quant_75	6.7912	0	1643
0.999982	0.00988152	0.000288232	6.96772	0.96	hemi	setup01	400000	\vanilla	12_micron	hist_quant_75	6.968	0	1643
1	0.00969446	5.44666e-06	7.07821	0.98	hemi	setup01	400000	\vanilla	12_micron	hist_quant_75	7.07821	0	1643

## Sheet: Figure 2.A Long-Range
rand_split	rand_merge	voi_split	voi_merge	threshold	experiment	setup	iteration	method	run_type	merge_function	voi_sum	best_threshold	volume_size
0.0449646	0.999702	5.1835	0.0023874	0	hemi	setup12	400000	\longrange	12_micron	hist_quant_75	5.18589	0	1643
0.920545	0.922463	0.175989	0.0598464	0.02	hemi	setup12	400000	\longrange	12_micron	hist_quant_75	0.235836	0	1643
0.944078	0.924177	0.109526	0.0600131	0.04	hemi	setup12	400000	\longrange	12_micron	hist_quant_75	0.169539	0	1643
0.944918	0.924216	0.104618	0.0601357	0.06	hemi	setup12	400000	\longrange	12_micron	hist_quant_75	0.164754	0	1643
0.964916	0.92542	0.0779665	0.0613379	0.08	hemi	setup12	400000	\longrange	12_micron	hist_quant_75	0.139304	0	1643
0.968556	0.925668	0.0697361	0.0614241	0.1	hemi	setup12	400000	\longrange	12_micron	hist_quant_75	0.13116	1	1643
0.981361	0.915861	0.0524139	0.0823693	0.12	hemi	setup12	400000	\longrange	12_micron	hist_quant_75	0.134783	0	1643
0.981391	0.910814	0.0519741	0.093201	0.14	hemi	setup12	400000	\longrange	12_micron	hist_quant_75	0.145175	0	1643
0.985269	0.901152	0.0423926	0.108424	0.16	hemi	setup12	400000	\longrange	12_micron	hist_quant_75	0.150816	0	1643
0.98528	0.874613	0.0422338	0.143224	0.18	hemi	setup12	400000	\longrange	12_micron	hist_quant_75	0.185458	0	1643
0.985286	0.777041	0.0421693	0.207138	0.2	hemi	setup12	400000	\longrange	12_micron	hist_quant_75	0.249308	0	1643
0.98532	0.722696	0.0417637	0.267879	0.22	hemi	setup12	400000	\longrange	12_micron	hist_quant_75	0.309643	0	1643
0.985324	0.687091	0.0416917	0.327406	0.24	hemi	setup12	400000	\longrange	12_micron	hist_quant_75	0.369097	0	1643
0.985342	0.597279	0.0415431	0.41616	0.26	hemi	setup12	400000	\longrange	12_micron	hist_quant_75	0.457703	0	1643
0.98535	0.555453	0.0414535	0.487656	0.28	hemi	setup12	400000	\longrange	12_micron	hist_quant_75	0.52911	0	1643
0.98536	0.488079	0.0412795	0.603573	0.3	hemi	setup12	400000	\longrange	12_micron	hist_quant_75	0.644853	0	1643
0.985371	0.424847	0.0411404	0.742077	0.32	hemi	setup12	400000	\longrange	12_micron	hist_quant_75	0.783217	0	1643
0.985389	0.299463	0.040956	0.916569	0.34	hemi	setup12	400000	\longrange	12_micron	hist_quant_75	0.957525	0	1643
0.985393	0.296289	0.0408542	0.946334	0.36	hemi	setup12	400000	\longrange	12_micron	hist_quant_75	0.987188	0	1643
0.985433	0.17457	0.0404619	1.24759	0.38	hemi	setup12	400000	\longrange	12_micron	hist_quant_75	1.28805	0	1643
0.985486	0.109792	0.0399633	1.64051	0.4	hemi	setup12	400000	\longrange	12_micron	hist_quant_75	1.68048	0	1643
0.985527	0.0901035	0.0395294	1.87231	0.42	hemi	setup12	400000	\longrange	12_micron	hist_quant_75	1.91183	0	1643
0.992747	0.0617753	0.0306441	2.2183	0.44	hemi	setup12	400000	\longrange	12_micron	hist_quant_75	2.24895	0	1643
0.992822	0.0472613	0.0300979	2.60834	0.46	hemi	setup12	400000	\longrange	12_micron	hist_quant_75	2.63843	0	1643
0.992927	0.0414499	0.0291999	2.84114	0.48	hemi	setup12	400000	\longrange	12_micron	hist_quant_75	2.87034	0	1643
0.993974	0.0289646	0.024449	3.46581	0.5	hemi	setup12	400000	\longrange	12_micron	hist_quant_75	3.49026	0	1643
0.994081	0.0254328	0.0236557	3.74393	0.52	hemi	setup12	400000	\longrange	12_micron	hist_quant_75	3.76759	0	1643
0.994237	0.0220101	0.022497	4.07437	0.54	hemi	setup12	400000	\longrange	12_micron	hist_quant_75	4.09687	0	1643
0.994415	0.0193003	0.0212152	4.3931	0.56	hemi	setup12	400000	\longrange	12_micron	hist_quant_75	4.41432	0	1643
0.995095	0.0184414	0.0168594	4.52636	0.58	hemi	setup12	400000	\longrange	12_micron	hist_quant_75	4.54322	0	1643
0.99521	0.0157142	0.0159279	5.03369	0.6	hemi	setup12	400000	\longrange	12_micron	hist_quant_75	5.04962	0	1643
0.999118	0.0151616	0.0073926	5.16926	0.62	hemi	setup12	400000	\longrange	12_micron	hist_quant_75	5.17665	0	1643
0.999247	0.0137795	0.00637671	5.49908	0.64	hemi	setup12	400000	\longrange	12_micron	hist_quant_75	5.50546	0	1643
0.999334	0.0127324	0.00559368	5.78247	0.66	hemi	setup12	400000	\longrange	12_micron	hist_quant_75	5.78806	0	1643
0.999387	0.0125919	0.00518495	5.83408	0.68	hemi	setup12	400000	\longrange	12_micron	hist_quant_75	5.83926	0	1643
0.999507	0.0123285	0.00449135	5.92353	0.7	hemi	setup12	400000	\longrange	12_micron	hist_quant_75	5.92802	0	1643
0.999551	0.0118524	0.00400216	6.09915	0.72	hemi	setup12	400000	\longrange	12_micron	hist_quant_75	6.10315	0	1643
0.999628	0.0112044	0.00342012	6.32671	0.74	hemi	setup12	400000	\longrange	12_micron	hist_quant_75	6.33013	0	1643
0.999867	0.0108481	0.00186316	6.47831	0.76	hemi	setup12	400000	\longrange	12_micron	hist_quant_75	6.48018	0	1643
0.999895	0.0105656	0.00152464	6.60515	0.78	hemi	setup12	400000	\longrange	12_micron	hist_quant_75	6.60667	0	1643
0.999932	0.0103698	0.00110728	6.70386	0.8	hemi	setup12	400000	\longrange	12_micron	hist_quant_75	6.70497	0	1643
0.999969	0.0101813	0.000725002	6.80381	0.82	hemi	setup12	400000	\longrange	12_micron	hist_quant_75	6.80453	0	1643
0.999976	0.0100385	0.000574563	6.88314	0.84	hemi	setup12	400000	\longrange	12_micron	hist_quant_75	6.88372	0	1643
0.999982	0.00993116	0.00048272	6.94312	0.86	hemi	setup12	400000	\longrange	12_micron	hist_quant_75	6.94361	0	1643
0.999989	0.00983241	0.000373824	6.99945	0.88	hemi	setup12	400000	\longrange	12_micron	hist_quant_75	6.99982	0	1643
0.999992	0.00976051	0.000306766	7.03637	0.9	hemi	setup12	400000	\longrange	12_micron	hist_quant_75	7.03668	0	1643
1	0.00970833	2.4409e-05	7.0682	0.92	hemi	setup12	400000	\longrange	12_micron	hist_quant_75	7.06823	0	1643
1	0.00969399	9.15997e-06	7.07876	0.94	hemi	setup12	400000	\longrange	12_micron	hist_quant_75	7.07877	0	1643
1	0.00968562	3.99183e-07	7.08545	0.96	hemi	setup12	400000	\longrange	12_micron	hist_quant_75	7.08545	0	1643
1	0.00968537	0	7.0857	0.98	hemi	setup12	400000	\longrange	12_micron	hist_quant_75	7.0857	0	1643

## Sheet: Figure 2.A MALIS
rand_split	rand_merge	voi_split	voi_merge	threshold	experiment	setup	iteration	method	run_type	merge_function	voi_sum	best_threshold	volume_size
0.0387262	0.999816	5.51902	0.0055725	0	hemi	setup25	400000	\malis	12_micron	hist_quant_75	5.5246	0	1643
0.222954	0.999819	2.74558	0.00594902	0.02	hemi	setup25	400000	\malis	12_micron	hist_quant_75	2.75153	0	1643
0.336089	0.99979	1.95545	0.00615048	0.04	hemi	setup25	400000	\malis	12_micron	hist_quant_75	1.9616	0	1643
0.418605	0.999782	1.5427	0.00626324	0.06	hemi	setup25	400000	\malis	12_micron	hist_quant_75	1.54896	0	1643
0.531312	0.99978	1.2336	0.00634375	0.08	hemi	setup25	400000	\malis	12_micron	hist_quant_75	1.23994	0	1643
0.593211	0.999781	1.0563	0.00640717	0.1	hemi	setup25	400000	\malis	12_micron	hist_quant_75	1.06271	0	1643
0.654375	0.999779	0.901488	0.00645182	0.12	hemi	setup25	400000	\malis	12_micron	hist_quant_75	0.907939	0	1643
0.688427	0.999777	0.800964	0.00648385	0.14	hemi	setup25	400000	\malis	12_micron	hist_quant_75	0.807448	0	1643
0.71449	0.999779	0.733548	0.00651268	0.16	hemi	setup25	400000	\malis	12_micron	hist_quant_75	0.740061	0	1643
0.732999	0.999777	0.680429	0.00653633	0.18	hemi	setup25	400000	\malis	12_micron	hist_quant_75	0.686965	0	1643
0.752277	0.999777	0.634258	0.00655307	0.2	hemi	setup25	400000	\malis	12_micron	hist_quant_75	0.640811	0	1643
0.765949	0.999776	0.593546	0.00656953	0.22	hemi	setup25	400000	\malis	12_micron	hist_quant_75	0.600116	0	1643
0.77871	0.999777	0.56051	0.00658502	0.24	hemi	setup25	400000	\malis	12_micron	hist_quant_75	0.567095	0	1643
0.810163	0.999773	0.50448	0.0066003	0.26	hemi	setup25	400000	\malis	12_micron	hist_quant_75	0.511081	0	1643
0.821839	0.999773	0.470661	0.006614	0.28	hemi	setup25	400000	\malis	12_micron	hist_quant_75	0.477275	0	1643
0.823444	0.999772	0.46322	0.00662745	0.3	hemi	setup25	400000	\malis	12_micron	hist_quant_75	0.469848	0	1643
0.833797	0.999773	0.438459	0.00663499	0.32	hemi	setup25	400000	\malis	12_micron	hist_quant_75	0.445094	0	1643
0.845362	0.99977	0.404363	0.00665091	0.34	hemi	setup25	400000	\malis	12_micron	hist_quant_75	0.411014	0	1643
0.849753	0.99977	0.391946	0.00665641	0.36	hemi	setup25	400000	\malis	12_micron	hist_quant_75	0.398603	0	1643
0.849969	0.99977	0.389242	0.00666134	0.38	hemi	setup25	400000	\malis	12_micron	hist_quant_75	0.395903	0	1643
0.852559	0.99977	0.380119	0.00666815	0.4	hemi	setup25	400000	\malis	12_micron	hist_quant_75	0.386787	0	1643
0.874757	0.999773	0.347468	0.00667738	0.42	hemi	setup25	400000	\malis	12_micron	hist_quant_75	0.354145	0	1643
0.874809	0.999772	0.346943	0.0066806	0.44	hemi	setup25	400000	\malis	12_micron	hist_quant_75	0.353624	0	1643
0.874905	0.999772	0.346134	0.00668543	0.46	hemi	setup25	400000	\malis	12_micron	hist_quant_75	0.352819	0	1643
0.877125	0.999772	0.339116	0.00669248	0.48	hemi	setup25	400000	\malis	12_micron	hist_quant_75	0.345809	0	1643
0.879523	0.999772	0.3339	0.00669518	0.5	hemi	setup25	400000	\malis	12_micron	hist_quant_75	0.340596	0	1643
0.882907	0.999772	0.319735	0.0067015	0.52	hemi	setup25	400000	\malis	12_micron	hist_quant_75	0.326437	0	1643
0.883219	0.999772	0.318025	0.00670578	0.54	hemi	setup25	400000	\malis	12_micron	hist_quant_75	0.324731	0	1643
0.883525	0.999772	0.315512	0.00671414	0.56	hemi	setup25	400000	\malis	12_micron	hist_quant_75	0.322227	0	1643
0.886359	0.999771	0.307648	0.00672481	0.58	hemi	setup25	400000	\malis	12_micron	hist_quant_75	0.314373	0	1643
0.892853	0.999771	0.292668	0.00673854	0.6	hemi	setup25	400000	\malis	12_micron	hist_quant_75	0.299406	0	1643
0.892939	0.999763	0.291822	0.00678827	0.62	hemi	setup25	400000	\malis	12_micron	hist_quant_75	0.29861	0	1643
0.893035	0.999763	0.291198	0.00679115	0.64	hemi	setup25	400000	\malis	12_micron	hist_quant_75	0.297989	0	1643
0.893114	0.999758	0.29034	0.00681114	0.66	hemi	setup25	400000	\malis	12_micron	hist_quant_75	0.297151	0	1643
0.893884	0.999738	0.285775	0.00691582	0.68	hemi	setup25	400000	\malis	12_micron	hist_quant_75	0.292691	0	1643
0.908517	0.999738	0.262537	0.00693242	0.7	hemi	setup25	400000	\malis	12_micron	hist_quant_75	0.269469	0	1643
0.911474	0.99973	0.255072	0.00698672	0.72	hemi	setup25	400000	\malis	12_micron	hist_quant_75	0.262059	0	1643
0.911656	0.999704	0.25386	0.00715205	0.74	hemi	setup25	400000	\malis	12_micron	hist_quant_75	0.261012	0	1643
0.919701	0.999681	0.239776	0.00734152	0.76	hemi	setup25	400000	\malis	12_micron	hist_quant_75	0.247118	0	1643
0.920035	0.999677	0.238356	0.00740169	0.78	hemi	setup25	400000	\malis	12_micron	hist_quant_75	0.245758	0	1643
0.92565	0.993351	0.222452	0.0182186	0.8	hemi	setup25	400000	\malis	12_micron	hist_quant_75	0.24067	0	1643
0.93984	0.993429	0.196189	0.018412	0.82	hemi	setup25	400000	\malis	12_micron	hist_quant_75	0.214601	0	1643
0.956369	0.979981	0.172853	0.0341999	0.84	hemi	setup25	400000	\malis	12_micron	hist_quant_75	0.207053	0	1643
0.960578	0.979996	0.159733	0.0348526	0.86	hemi	setup25	400000	\malis	12_micron	hist_quant_75	0.194585	0	1643
0.967585	0.979947	0.144022	0.0362931	0.88	hemi	setup25	400000	\malis	12_micron	hist_quant_75	0.180315	1	1643
0.968588	0.969566	0.136133	0.0560356	0.9	hemi	setup25	400000	\malis	12_micron	hist_quant_75	0.192168	0	1643
0.983786	0.0223798	0.0660481	3.97728	0.92	hemi	setup25	400000	\malis	12_micron	hist_quant_75	4.04333	0	1643
1	0.00968864	4.9488e-06	7.08285	0.94	hemi	setup25	400000	\malis	12_micron	hist_quant_75	7.08286	0	1643
1	0.00968537	0	7.0857	0.96	hemi	setup25	400000	\malis	12_micron	hist_quant_75	7.0857	0	1643
1	0.00968537	0	7.0857	0.98	hemi	setup25	400000	\malis	12_micron	hist_quant_75	7.0857	0	1643

## Sheet: Figure 2.A FFN
rand_split	rand_merge	voi_split	voi_merge	threshold	experiment	setup	iteration	method	run_type	merge_function	voi_sum	best_threshold	volume_size
0.922758	0.962432	0.129009	0.0464429	0.5	hemi	FFN	nan	\ffn	12_micron	nan	0.175451	1	1643

## Sheet: Figure 2.A MTLSD
rand_split	rand_merge	voi_split	voi_merge	threshold	experiment	setup	iteration	method	run_type	merge_function	voi_sum	best_threshold	volume_size
0.0415573	0.999858	5.28234	0.00173716	0	hemi	setup02	400000	\mtlsd	12_micron	hist_quant_75	5.28408	0	1643
0.841144	0.938706	0.346845	0.0350181	0.02	hemi	setup02	400000	\mtlsd	12_micron	hist_quant_75	0.381863	0	1643
0.92454	0.939975	0.17958	0.0361617	0.04	hemi	setup02	400000	\mtlsd	12_micron	hist_quant_75	0.215741	0	1643
0.933575	0.940344	0.152267	0.0362926	0.06	hemi	setup02	400000	\mtlsd	12_micron	hist_quant_75	0.18856	0	1643
0.938311	0.940623	0.140582	0.036351	0.08	hemi	setup02	400000	\mtlsd	12_micron	hist_quant_75	0.176933	0	1643
0.939958	0.940717	0.133926	0.0363981	0.1	hemi	setup02	400000	\mtlsd	12_micron	hist_quant_75	0.170325	0	1643
0.943654	0.94092	0.124365	0.0364403	0.12	hemi	setup02	400000	\mtlsd	12_micron	hist_quant_75	0.160805	0	1643
0.946991	0.941112	0.11676	0.0364689	0.14	hemi	setup02	400000	\mtlsd	12_micron	hist_quant_75	0.153229	0	1643
0.973794	0.942632	0.0850203	0.0365167	0.16	hemi	setup02	400000	\mtlsd	12_micron	hist_quant_75	0.121537	0	1643
0.978877	0.94289	0.0744841	0.0365782	0.18	hemi	setup02	400000	\mtlsd	12_micron	hist_quant_75	0.111062	0	1643
0.978911	0.942887	0.0740705	0.0366009	0.2	hemi	setup02	400000	\mtlsd	12_micron	hist_quant_75	0.110671	0	1643
0.978938	0.942887	0.0737891	0.0366255	0.22	hemi	setup02	400000	\mtlsd	12_micron	hist_quant_75	0.110415	0	1643
0.978944	0.942887	0.073691	0.0366406	0.24	hemi	setup02	400000	\mtlsd	12_micron	hist_quant_75	0.110332	0	1643
0.980431	0.942968	0.0691267	0.0366573	0.26	hemi	setup02	400000	\mtlsd	12_micron	hist_quant_75	0.105784	0	1643
0.982002	0.943051	0.0634982	0.0366711	0.28	hemi	setup02	400000	\mtlsd	12_micron	hist_quant_75	0.100169	0	1643
0.982012	0.943052	0.0633721	0.0366811	0.3	hemi	setup02	400000	\mtlsd	12_micron	hist_quant_75	0.100053	0	1643
0.983172	0.943114	0.0606109	0.0366931	0.32	hemi	setup02	400000	\mtlsd	12_micron	hist_quant_75	0.097304	0	1643
0.983191	0.943114	0.060455	0.0367078	0.34	hemi	setup02	400000	\mtlsd	12_micron	hist_quant_75	0.0971628	0	1643
0.983215	0.943115	0.0601128	0.0367183	0.36	hemi	setup02	400000	\mtlsd	12_micron	hist_quant_75	0.0968311	0	1643
0.983222	0.943115	0.0600018	0.0367243	0.38	hemi	setup02	400000	\mtlsd	12_micron	hist_quant_75	0.0967261	0	1643
0.983226	0.943115	0.0599351	0.036759	0.4	hemi	setup02	400000	\mtlsd	12_micron	hist_quant_75	0.0966941	0	1643
0.984516	0.943171	0.054853	0.036804	0.42	hemi	setup02	400000	\mtlsd	12_micron	hist_quant_75	0.091657	0	1643
0.984521	0.943161	0.0547969	0.0368371	0.44	hemi	setup02	400000	\mtlsd	12_micron	hist_quant_75	0.091634	0	1643
0.984528	0.943155	0.054718	0.0368623	0.46	hemi	setup02	400000	\mtlsd	12_micron	hist_quant_75	0.0915803	0	1643
0.98453	0.943154	0.0546841	0.0368799	0.48	hemi	setup02	400000	\mtlsd	12_micron	hist_quant_75	0.091564	0	1643
0.984539	0.943153	0.054607	0.036893	0.5	hemi	setup02	400000	\mtlsd	12_micron	hist_quant_75	0.0914999	0	1643
0.987801	0.943318	0.0484093	0.0369311	0.52	hemi	setup02	400000	\mtlsd	12_micron	hist_quant_75	0.0853404	0	1643
0.987813	0.943317	0.0481393	0.0369461	0.54	hemi	setup02	400000	\mtlsd	12_micron	hist_quant_75	0.0850854	0	1643
0.987821	0.943315	0.0480626	0.0369746	0.56	hemi	setup02	400000	\mtlsd	12_micron	hist_quant_75	0.0850372	1	1643
0.991651	0.905743	0.0394104	0.0661642	0.58	hemi	setup02	400000	\mtlsd	12_micron	hist_quant_75	0.105575	0	1643
0.991652	0.905722	0.0393197	0.0663105	0.6	hemi	setup02	400000	\mtlsd	12_micron	hist_quant_75	0.10563	0	1643
0.991654	0.86378	0.0392689	0.0943754	0.62	hemi	setup02	400000	\mtlsd	12_micron	hist_quant_75	0.133644	0	1643
0.991712	0.863782	0.0386038	0.0944252	0.64	hemi	setup02	400000	\mtlsd	12_micron	hist_quant_75	0.133029	0	1643
0.99172	0.86376	0.0384994	0.0945979	0.66	hemi	setup02	400000	\mtlsd	12_micron	hist_quant_75	0.133097	0	1643
0.991723	0.840004	0.0384258	0.119442	0.68	hemi	setup02	400000	\mtlsd	12_micron	hist_quant_75	0.157868	0	1643
0.991737	0.75747	0.038275	0.239328	0.7	hemi	setup02	400000	\mtlsd	12_micron	hist_quant_75	0.277603	0	1643
0.991751	0.696991	0.038132	0.317679	0.72	hemi	setup02	400000	\mtlsd	12_micron	hist_quant_75	0.355811	0	1643
0.991771	0.668663	0.0379153	0.376076	0.74	hemi	setup02	400000	\mtlsd	12_micron	hist_quant_75	0.413991	0	1643
0.991802	0.486509	0.0376161	0.648352	0.76	hemi	setup02	400000	\mtlsd	12_micron	hist_quant_75	0.685968	0	1643
0.991845	0.254704	0.0371438	1.09802	0.78	hemi	setup02	400000	\mtlsd	12_micron	hist_quant_75	1.13516	0	1643
0.991893	0.189151	0.036584	1.45474	0.8	hemi	setup02	400000	\mtlsd	12_micron	hist_quant_75	1.49132	0	1643
0.992049	0.0764907	0.0352526	2.1445	0.82	hemi	setup02	400000	\mtlsd	12_micron	hist_quant_75	2.17975	0	1643
0.992406	0.0341419	0.0326123	3.14232	0.84	hemi	setup02	400000	\mtlsd	12_micron	hist_quant_75	3.17493	0	1643
0.9938	0.0234036	0.026027	3.97983	0.86	hemi	setup02	400000	\mtlsd	12_micron	hist_quant_75	4.00585	0	1643
0.99416	0.0170154	0.0237448	4.72053	0.88	hemi	setup02	400000	\mtlsd	12_micron	hist_quant_75	4.74428	0	1643
0.998311	0.0149689	0.0133563	5.15534	0.9	hemi	setup02	400000	\mtlsd	12_micron	hist_quant_75	5.1687	0	1643
0.99881	0.0124777	0.0094424	5.8608	0.92	hemi	setup02	400000	\mtlsd	12_micron	hist_quant_75	5.87024	0	1643
0.999696	0.0111417	0.00316588	6.36498	0.94	hemi	setup02	400000	\mtlsd	12_micron	hist_quant_75	6.36814	0	1643
0.999954	0.0100831	0.000684964	6.85094	0.96	hemi	setup02	400000	\mtlsd	12_micron	hist_quant_75	6.85162	0	1643
1	0.00969375	4.60553e-06	7.07866	0.98	hemi	setup02	400000	\mtlsd	12_micron	hist_quant_75	7.07867	0	1643

## Sheet: Figure 2.A ACLSD
rand_split	rand_merge	voi_split	voi_merge	threshold	experiment	setup	iteration	method	run_type	merge_function	voi_sum	best_threshold	volume_size
0.0427172	0.999858	5.29733	0.00211531	0	hemi	setup04	200000	\aclsd	12_micron	hist_quant_75	5.29945	0	1643
0.809909	0.999702	0.435802	0.00384388	0.02	hemi	setup04	200000	\aclsd	12_micron	hist_quant_75	0.439646	0	1643
0.880085	0.999668	0.282666	0.00426355	0.04	hemi	setup04	200000	\aclsd	12_micron	hist_quant_75	0.28693	0	1643
0.891504	0.999602	0.247329	0.00477736	0.06	hemi	setup04	200000	\aclsd	12_micron	hist_quant_75	0.252106	0	1643
0.923224	0.999483	0.191436	0.00553556	0.08	hemi	setup04	200000	\aclsd	12_micron	hist_quant_75	0.196972	1	1643
0.925487	0.95898	0.178949	0.0445098	0.1	hemi	setup04	200000	\aclsd	12_micron	hist_quant_75	0.223459	0	1643
0.929997	0.908027	0.161323	0.0867916	0.12	hemi	setup04	200000	\aclsd	12_micron	hist_quant_75	0.248114	0	1643
0.930215	0.89798	0.159747	0.107379	0.14	hemi	setup04	200000	\aclsd	12_micron	hist_quant_75	0.267126	0	1643
0.933893	0.894714	0.149561	0.118213	0.16	hemi	setup04	200000	\aclsd	12_micron	hist_quant_75	0.267775	0	1643
0.938923	0.887408	0.138378	0.131586	0.18	hemi	setup04	200000	\aclsd	12_micron	hist_quant_75	0.269964	0	1643
0.945616	0.85645	0.124625	0.16915	0.2	hemi	setup04	200000	\aclsd	12_micron	hist_quant_75	0.293775	0	1643
0.957525	0.840622	0.108335	0.190441	0.22	hemi	setup04	200000	\aclsd	12_micron	hist_quant_75	0.298776	0	1643
0.957556	0.840539	0.107976	0.190711	0.24	hemi	setup04	200000	\aclsd	12_micron	hist_quant_75	0.298686	0	1643
0.957788	0.61546	0.106703	0.343165	0.26	hemi	setup04	200000	\aclsd	12_micron	hist_quant_75	0.449868	0	1643
0.960339	0.584162	0.0983925	0.373363	0.28	hemi	setup04	200000	\aclsd	12_micron	hist_quant_75	0.471756	0	1643
0.960351	0.584124	0.0981711	0.373646	0.3	hemi	setup04	200000	\aclsd	12_micron	hist_quant_75	0.471817	0	1643
0.963642	0.581579	0.0914584	0.378657	0.32	hemi	setup04	200000	\aclsd	12_micron	hist_quant_75	0.470115	0	1643
0.978764	0.479468	0.0742259	0.455577	0.34	hemi	setup04	200000	\aclsd	12_micron	hist_quant_75	0.529802	0	1643
0.98222	0.433651	0.0652864	0.505426	0.36	hemi	setup04	200000	\aclsd	12_micron	hist_quant_75	0.570712	0	1643
0.982237	0.431231	0.0648688	0.51154	0.38	hemi	setup04	200000	\aclsd	12_micron	hist_quant_75	0.576409	0	1643
0.982292	0.421413	0.064469	0.527834	0.4	hemi	setup04	200000	\aclsd	12_micron	hist_quant_75	0.592303	0	1643
0.982391	0.421395	0.0628339	0.528895	0.42	hemi	setup04	200000	\aclsd	12_micron	hist_quant_75	0.591729	0	1643
0.982416	0.383655	0.0625516	0.579464	0.44	hemi	setup04	200000	\aclsd	12_micron	hist_quant_75	0.642016	0	1643
0.982424	0.324831	0.0622321	0.657397	0.46	hemi	setup04	200000	\aclsd	12_micron	hist_quant_75	0.719629	0	1643
0.982454	0.324824	0.0617444	0.65751	0.48	hemi	setup04	200000	\aclsd	12_micron	hist_quant_75	0.719255	0	1643
0.982515	0.324784	0.0613139	0.657649	0.5	hemi	setup04	200000	\aclsd	12_micron	hist_quant_75	0.718963	0	1643
0.982559	0.32472	0.0608904	0.657908	0.52	hemi	setup04	200000	\aclsd	12_micron	hist_quant_75	0.718798	0	1643
0.982626	0.309047	0.0603425	0.690686	0.54	hemi	setup04	200000	\aclsd	12_micron	hist_quant_75	0.751029	0	1643
0.98267	0.309033	0.0599834	0.691403	0.56	hemi	setup04	200000	\aclsd	12_micron	hist_quant_75	0.751386	0	1643
0.982737	0.28622	0.0592371	0.74819	0.58	hemi	setup04	200000	\aclsd	12_micron	hist_quant_75	0.807427	0	1643
0.98276	0.264616	0.0589555	0.797404	0.6	hemi	setup04	200000	\aclsd	12_micron	hist_quant_75	0.85636	0	1643
0.982798	0.228511	0.0585587	0.911444	0.62	hemi	setup04	200000	\aclsd	12_micron	hist_quant_75	0.970003	0	1643
0.986905	0.161414	0.0502311	1.24589	0.64	hemi	setup04	200000	\aclsd	12_micron	hist_quant_75	1.29612	0	1643
0.986991	0.154523	0.0491666	1.3184	0.66	hemi	setup04	200000	\aclsd	12_micron	hist_quant_75	1.36757	0	1643
0.987045	0.134809	0.0485888	1.49636	0.68	hemi	setup04	200000	\aclsd	12_micron	hist_quant_75	1.54495	0	1643
0.989013	0.114735	0.0424387	1.73671	0.7	hemi	setup04	200000	\aclsd	12_micron	hist_quant_75	1.77915	0	1643
0.989354	0.061912	0.0401145	2.39873	0.72	hemi	setup04	200000	\aclsd	12_micron	hist_quant_75	2.43885	0	1643
0.989743	0.0387822	0.0374957	2.90358	0.74	hemi	setup04	200000	\aclsd	12_micron	hist_quant_75	2.94107	0	1643
0.989973	0.0278523	0.0360016	3.54911	0.76	hemi	setup04	200000	\aclsd	12_micron	hist_quant_75	3.58511	0	1643
0.990125	0.0252003	0.0349325	3.78548	0.78	hemi	setup04	200000	\aclsd	12_micron	hist_quant_75	3.82042	0	1643
0.990348	0.0180662	0.0333973	4.53481	0.8	hemi	setup04	200000	\aclsd	12_micron	hist_quant_75	4.56821	0	1643
0.99063	0.0163819	0.0310349	4.85364	0.82	hemi	setup04	200000	\aclsd	12_micron	hist_quant_75	4.88467	0	1643
0.990908	0.0159325	0.0289721	4.95394	0.84	hemi	setup04	200000	\aclsd	12_micron	hist_quant_75	4.98291	0	1643
0.991165	0.014699	0.0272706	5.22026	0.86	hemi	setup04	200000	\aclsd	12_micron	hist_quant_75	5.24753	0	1643
0.995152	0.013965	0.0177201	5.40933	0.88	hemi	setup04	200000	\aclsd	12_micron	hist_quant_75	5.42705	0	1643
0.999189	0.0132819	0.0074727	5.63188	0.9	hemi	setup04	200000	\aclsd	12_micron	hist_quant_75	5.63935	0	1643
0.999487	0.0116451	0.00497559	6.18091	0.92	hemi	setup04	200000	\aclsd	12_micron	hist_quant_75	6.18589	0	1643
0.999901	0.0103619	0.0016695	6.70757	0.94	hemi	setup04	200000	\aclsd	12_micron	hist_quant_75	6.70924	0	1643
0.999972	0.0100466	0.000710401	6.87469	0.96	hemi	setup04	200000	\aclsd	12_micron	hist_quant_75	6.8754	0	1643
0.999999	0.00972506	6.02294e-05	7.05814	0.98	hemi	setup04	200000	\aclsd	12_micron	hist_quant_75	7.0582	0	1643

## Sheet: Figure 2.A ACRLSD
rand_split	rand_merge	voi_split	voi_merge	threshold	experiment	setup	iteration	method	run_type	merge_function	voi_sum	best_threshold	volume_size
0.0436643	0.999858	5.28624	0.0018097	0	hemi	setup05	200000	\acrlsd	12_micron	hist_quant_75	5.28805	0	1643
0.847215	0.99977	0.341076	0.00320926	0.02	hemi	setup05	200000	\acrlsd	12_micron	hist_quant_75	0.344285	0	1643
0.920661	0.999695	0.194677	0.00370573	0.04	hemi	setup05	200000	\acrlsd	12_micron	hist_quant_75	0.198383	0	1643
0.935394	0.999692	0.153757	0.00379582	0.06	hemi	setup05	200000	\acrlsd	12_micron	hist_quant_75	0.157553	0	1643
0.940908	0.999691	0.133875	0.00384432	0.08	hemi	setup05	200000	\acrlsd	12_micron	hist_quant_75	0.137719	0	1643
0.94602	0.999689	0.117013	0.003897	0.1	hemi	setup05	200000	\acrlsd	12_micron	hist_quant_75	0.12091	0	1643
0.954574	0.999685	0.101536	0.00404943	0.12	hemi	setup05	200000	\acrlsd	12_micron	hist_quant_75	0.105586	0	1643
0.956563	0.999675	0.0926998	0.00413861	0.14	hemi	setup05	200000	\acrlsd	12_micron	hist_quant_75	0.0968384	0	1643
0.956741	0.999674	0.0915588	0.00416794	0.16	hemi	setup05	200000	\acrlsd	12_micron	hist_quant_75	0.0957267	0	1643
0.966205	0.997326	0.0785316	0.00904167	0.18	hemi	setup05	200000	\acrlsd	12_micron	hist_quant_75	0.0875733	0	1643
0.966265	0.997324	0.077825	0.00925672	0.2	hemi	setup05	200000	\acrlsd	12_micron	hist_quant_75	0.0870817	1	1643
0.966305	0.936059	0.0773974	0.0435892	0.22	hemi	setup05	200000	\acrlsd	12_micron	hist_quant_75	0.120987	0	1643
0.970175	0.936297	0.0685067	0.0436109	0.24	hemi	setup05	200000	\acrlsd	12_micron	hist_quant_75	0.112118	0	1643
0.973427	0.936489	0.0622241	0.043675	0.26	hemi	setup05	200000	\acrlsd	12_micron	hist_quant_75	0.105899	0	1643
0.973632	0.936126	0.061466	0.0447187	0.28	hemi	setup05	200000	\acrlsd	12_micron	hist_quant_75	0.106185	0	1643
0.977133	0.919765	0.05503	0.0637018	0.3	hemi	setup05	200000	\acrlsd	12_micron	hist_quant_75	0.118732	0	1643
0.977142	0.919748	0.0548641	0.0638159	0.32	hemi	setup05	200000	\acrlsd	12_micron	hist_quant_75	0.11868	0	1643
0.992134	0.920125	0.0384147	0.0642081	0.34	hemi	setup05	200000	\acrlsd	12_micron	hist_quant_75	0.102623	0	1643
0.992144	0.920122	0.0382676	0.0642687	0.36	hemi	setup05	200000	\acrlsd	12_micron	hist_quant_75	0.102536	0	1643
0.992154	0.856305	0.0381034	0.118094	0.38	hemi	setup05	200000	\acrlsd	12_micron	hist_quant_75	0.156198	0	1643
0.992158	0.856304	0.0380305	0.118125	0.4	hemi	setup05	200000	\acrlsd	12_micron	hist_quant_75	0.156156	0	1643
0.992226	0.856311	0.0368847	0.118156	0.42	hemi	setup05	200000	\acrlsd	12_micron	hist_quant_75	0.15504	0	1643
0.99223	0.85537	0.0368029	0.121198	0.44	hemi	setup05	200000	\acrlsd	12_micron	hist_quant_75	0.158001	0	1643
0.992251	0.855371	0.0366556	0.121278	0.46	hemi	setup05	200000	\acrlsd	12_micron	hist_quant_75	0.157934	0	1643
0.992253	0.855371	0.0365909	0.121311	0.48	hemi	setup05	200000	\acrlsd	12_micron	hist_quant_75	0.157902	0	1643
0.99226	0.855371	0.0365048	0.121332	0.5	hemi	setup05	200000	\acrlsd	12_micron	hist_quant_75	0.157837	0	1643
0.99227	0.855096	0.0364111	0.123115	0.52	hemi	setup05	200000	\acrlsd	12_micron	hist_quant_75	0.159526	0	1643
0.992271	0.85509	0.0363742	0.123631	0.54	hemi	setup05	200000	\acrlsd	12_micron	hist_quant_75	0.160005	0	1643
0.992278	0.854404	0.0362821	0.127475	0.56	hemi	setup05	200000	\acrlsd	12_micron	hist_quant_75	0.163758	0	1643
0.992282	0.854398	0.0361623	0.127845	0.58	hemi	setup05	200000	\acrlsd	12_micron	hist_quant_75	0.164007	0	1643
0.992292	0.854391	0.0360533	0.127913	0.6	hemi	setup05	200000	\acrlsd	12_micron	hist_quant_75	0.163966	0	1643
0.992293	0.854384	0.0359972	0.12804	0.62	hemi	setup05	200000	\acrlsd	12_micron	hist_quant_75	0.164037	0	1643
0.992297	0.82659	0.0358946	0.160867	0.64	hemi	setup05	200000	\acrlsd	12_micron	hist_quant_75	0.196761	0	1643
0.992314	0.782969	0.0356964	0.194438	0.66	hemi	setup05	200000	\acrlsd	12_micron	hist_quant_75	0.230134	0	1643
0.992325	0.681856	0.0355458	0.317165	0.68	hemi	setup05	200000	\acrlsd	12_micron	hist_quant_75	0.352711	0	1643
0.992348	0.607881	0.0352881	0.437617	0.7	hemi	setup05	200000	\acrlsd	12_micron	hist_quant_75	0.472905	0	1643
0.992361	0.574703	0.0350368	0.526207	0.72	hemi	setup05	200000	\acrlsd	12_micron	hist_quant_75	0.561244	0	1643
0.992484	0.280104	0.0341389	0.92385	0.74	hemi	setup05	200000	\acrlsd	12_micron	hist_quant_75	0.957989	0	1643
0.992737	0.105381	0.0323263	1.6192	0.76	hemi	setup05	200000	\acrlsd	12_micron	hist_quant_75	1.65152	0	1643
0.992952	0.0567631	0.030664	2.39006	0.78	hemi	setup05	200000	\acrlsd	12_micron	hist_quant_75	2.42072	0	1643
0.99316	0.0403735	0.0289656	2.92017	0.8	hemi	setup05	200000	\acrlsd	12_micron	hist_quant_75	2.94913	0	1643
0.993639	0.0206188	0.0256672	4.20519	0.82	hemi	setup05	200000	\acrlsd	12_micron	hist_quant_75	4.23086	0	1643
0.993931	0.0181735	0.0236543	4.5581	0.84	hemi	setup05	200000	\acrlsd	12_micron	hist_quant_75	4.58175	0	1643
0.994269	0.0164208	0.0209703	4.84713	0.86	hemi	setup05	200000	\acrlsd	12_micron	hist_quant_75	4.8681	0	1643
0.998325	0.0147772	0.0111394	5.22961	0.88	hemi	setup05	200000	\acrlsd	12_micron	hist_quant_75	5.24075	0	1643
0.998604	0.0125902	0.00867796	5.85468	0.9	hemi	setup05	200000	\acrlsd	12_micron	hist_quant_75	5.86336	0	1643
0.999792	0.0105613	0.00231647	6.62087	0.92	hemi	setup05	200000	\acrlsd	12_micron	hist_quant_75	6.62319	0	1643
0.999947	0.00996501	0.000668329	6.92002	0.94	hemi	setup05	200000	\acrlsd	12_micron	hist_quant_75	6.92069	0	1643
0.999999	0.00970765	6.56137e-05	7.06894	0.96	hemi	setup05	200000	\acrlsd	12_micron	hist_quant_75	7.06901	0	1643
1	0.00968608	0	7.0851	0.98	hemi	setup05	200000	\acrlsd	12_micron	hist_quant_75	7.0851	0	1643

## Sheet: Figure 2.B Baseline
rand_split	rand_merge	voi_split	voi_merge	threshold	experiment	setup	iteration	method	run_type	merge_function	voi_sum	best_threshold	volume_size
0.0309734	0.999456	5.55219	0.00512567	0	hemi	setup01	400000	\vanilla	17_micron	hist_quant_75	5.55731	0	4742
0.802647	0.243378	0.393637	0.724604	0.02	hemi	setup01	400000	\vanilla	17_micron	hist_quant_75	1.11824	1	4742
0.856804	0.120753	0.30091	1.06076	0.04	hemi	setup01	400000	\vanilla	17_micron	hist_quant_75	1.36167	0	4742
0.866054	0.102172	0.278906	1.16342	0.06	hemi	setup01	400000	\vanilla	17_micron	hist_quant_75	1.44233	0	4742
0.875133	0.0951965	0.268109	1.22233	0.08	hemi	setup01	400000	\vanilla	17_micron	hist_quant_75	1.49044	0	4742
0.884452	0.0916322	0.245121	1.28592	0.1	hemi	setup01	400000	\vanilla	17_micron	hist_quant_75	1.53104	0	4742
0.884568	0.0916275	0.244505	1.28611	0.12	hemi	setup01	400000	\vanilla	17_micron	hist_quant_75	1.53061	0	4742
0.886284	0.0917228	0.241123	1.28672	0.14	hemi	setup01	400000	\vanilla	17_micron	hist_quant_75	1.52784	0	4742
0.886434	0.0917234	0.240053	1.28686	0.16	hemi	setup01	400000	\vanilla	17_micron	hist_quant_75	1.52691	0	4742
0.889727	0.0920285	0.235038	1.28704	0.18	hemi	setup01	400000	\vanilla	17_micron	hist_quant_75	1.52208	0	4742
0.891527	0.0875582	0.23085	1.3299	0.2	hemi	setup01	400000	\vanilla	17_micron	hist_quant_75	1.56075	0	4742
0.892386	0.0876309	0.227252	1.32995	0.22	hemi	setup01	400000	\vanilla	17_micron	hist_quant_75	1.55721	0	4742
0.893035	0.0876872	0.224514	1.33001	0.24	hemi	setup01	400000	\vanilla	17_micron	hist_quant_75	1.55452	0	4742
0.899867	0.0878179	0.213389	1.33824	0.26	hemi	setup01	400000	\vanilla	17_micron	hist_quant_75	1.55163	0	4742
0.899901	0.0878171	0.213052	1.33841	0.28	hemi	setup01	400000	\vanilla	17_micron	hist_quant_75	1.55146	0	4742
0.901616	0.0879671	0.208779	1.33846	0.3	hemi	setup01	400000	\vanilla	17_micron	hist_quant_75	1.54724	0	4742
0.901637	0.0879657	0.208381	1.33854	0.32	hemi	setup01	400000	\vanilla	17_micron	hist_quant_75	1.54692	0	4742
0.902087	0.0880042	0.206407	1.33861	0.34	hemi	setup01	400000	\vanilla	17_micron	hist_quant_75	1.54501	0	4742
0.903159	0.087661	0.20356	1.34207	0.36	hemi	setup01	400000	\vanilla	17_micron	hist_quant_75	1.54563	0	4742
0.906876	0.0671109	0.194959	1.49032	0.38	hemi	setup01	400000	\vanilla	17_micron	hist_quant_75	1.68528	0	4742
0.906937	0.0671086	0.194045	1.49043	0.4	hemi	setup01	400000	\vanilla	17_micron	hist_quant_75	1.68448	0	4742
0.907142	0.0670975	0.192448	1.49631	0.42	hemi	setup01	400000	\vanilla	17_micron	hist_quant_75	1.68876	0	4742
0.90757	0.0671265	0.190803	1.49635	0.44	hemi	setup01	400000	\vanilla	17_micron	hist_quant_75	1.68715	0	4742
0.907679	0.0597276	0.19021	1.58837	0.46	hemi	setup01	400000	\vanilla	17_micron	hist_quant_75	1.77858	0	4742
0.907732	0.0573931	0.189587	1.63517	0.48	hemi	setup01	400000	\vanilla	17_micron	hist_quant_75	1.82476	0	4742
0.908106	0.0572806	0.187825	1.64145	0.5	hemi	setup01	400000	\vanilla	17_micron	hist_quant_75	1.82927	0	4742
0.913954	0.0575487	0.176851	1.65668	0.52	hemi	setup01	400000	\vanilla	17_micron	hist_quant_75	1.83353	0	4742
0.914375	0.0574906	0.17541	1.65796	0.54	hemi	setup01	400000	\vanilla	17_micron	hist_quant_75	1.83337	0	4742
0.916697	0.0484562	0.170432	1.81922	0.56	hemi	setup01	400000	\vanilla	17_micron	hist_quant_75	1.98965	0	4742
0.916714	0.0484526	0.170286	1.81943	0.58	hemi	setup01	400000	\vanilla	17_micron	hist_quant_75	1.98972	0	4742
0.917974	0.0434264	0.166049	1.93563	0.6	hemi	setup01	400000	\vanilla	17_micron	hist_quant_75	2.10168	0	4742
0.922545	0.0404151	0.15692	2.03012	0.62	hemi	setup01	400000	\vanilla	17_micron	hist_quant_75	2.18704	0	4742
0.922583	0.0380252	0.156563	2.12373	0.64	hemi	setup01	400000	\vanilla	17_micron	hist_quant_75	2.28029	0	4742
0.92344	0.035089	0.15338	2.24831	0.66	hemi	setup01	400000	\vanilla	17_micron	hist_quant_75	2.40169	0	4742
0.929086	0.0317537	0.142283	2.40117	0.68	hemi	setup01	400000	\vanilla	17_micron	hist_quant_75	2.54345	0	4742
0.93133	0.0284717	0.137282	2.58473	0.7	hemi	setup01	400000	\vanilla	17_micron	hist_quant_75	2.72201	0	4742
0.932227	0.0243144	0.134769	2.84264	0.72	hemi	setup01	400000	\vanilla	17_micron	hist_quant_75	2.97741	0	4742
0.943054	0.023194	0.123918	2.95537	0.74	hemi	setup01	400000	\vanilla	17_micron	hist_quant_75	3.07928	0	4742
0.945353	0.0187494	0.11545	3.40456	0.76	hemi	setup01	400000	\vanilla	17_micron	hist_quant_75	3.52001	0	4742
0.953303	0.0152941	0.100831	3.87136	0.78	hemi	setup01	400000	\vanilla	17_micron	hist_quant_75	3.97219	0	4742
0.958068	0.0131051	0.088662	4.3048	0.8	hemi	setup01	400000	\vanilla	17_micron	hist_quant_75	4.39346	0	4742
0.96724	0.0112869	0.0723155	4.76733	0.82	hemi	setup01	400000	\vanilla	17_micron	hist_quant_75	4.83965	0	4742
0.967839	0.00948608	0.0684981	5.31824	0.84	hemi	setup01	400000	\vanilla	17_micron	hist_quant_75	5.38674	0	4742
0.981751	0.00791694	0.0438522	6.01791	0.86	hemi	setup01	400000	\vanilla	17_micron	hist_quant_75	6.06177	0	4742
0.98841	0.00716145	0.0349194	6.48682	0.88	hemi	setup01	400000	\vanilla	17_micron	hist_quant_75	6.52174	0	4742
0.99365	0.00635711	0.0242059	7.06117	0.9	hemi	setup01	400000	\vanilla	17_micron	hist_quant_75	7.08538	0	4742
0.997994	0.00572838	0.00975224	7.61361	0.92	hemi	setup01	400000	\vanilla	17_micron	hist_quant_75	7.62336	0	4742
0.998393	0.00552176	0.00660724	7.82704	0.94	hemi	setup01	400000	\vanilla	17_micron	hist_quant_75	7.83365	0	4742
0.99992	0.00535066	0.000960804	8.02792	0.96	hemi	setup01	400000	\vanilla	17_micron	hist_quant_75	8.02888	0	4742
0.999989	0.00530515	0.000126035	8.08618	0.98	hemi	setup01	400000	\vanilla	17_micron	hist_quant_75	8.0863	0	4742

## Sheet: Figure 2.B Long-Range
rand_split	rand_merge	voi_split	voi_merge	threshold	experiment	setup	iteration	method	run_type	merge_function	voi_sum	best_threshold	volume_size
0.0314444	0.999448	5.49871	0.00504846	0	hemi	setup12	400000	\longrange	17_micron	hist_quant_75	5.50376	0	4742
0.842529	0.125272	0.2838	1.03988	0.02	hemi	setup12	400000	\longrange	17_micron	hist_quant_75	1.32368	1	4742
0.892589	0.0855778	0.203833	1.30016	0.04	hemi	setup12	400000	\longrange	17_micron	hist_quant_75	1.50399	0	4742
0.919095	0.0686647	0.167396	1.47698	0.06	hemi	setup12	400000	\longrange	17_micron	hist_quant_75	1.64438	0	4742
0.930245	0.0644074	0.154541	1.57654	0.08	hemi	setup12	400000	\longrange	17_micron	hist_quant_75	1.73108	0	4742
0.930368	0.0627816	0.153433	1.61254	0.1	hemi	setup12	400000	\longrange	17_micron	hist_quant_75	1.76597	0	4742
0.935655	0.0559583	0.141325	1.77185	0.12	hemi	setup12	400000	\longrange	17_micron	hist_quant_75	1.91318	0	4742
0.935752	0.0487924	0.140634	1.94255	0.14	hemi	setup12	400000	\longrange	17_micron	hist_quant_75	2.08318	0	4742
0.941834	0.0374737	0.129897	2.24422	0.16	hemi	setup12	400000	\longrange	17_micron	hist_quant_75	2.37412	0	4742
0.942553	0.0346446	0.126803	2.38001	0.18	hemi	setup12	400000	\longrange	17_micron	hist_quant_75	2.50682	0	4742
0.95046	0.0246135	0.112329	2.87846	0.2	hemi	setup12	400000	\longrange	17_micron	hist_quant_75	2.99078	0	4742
0.950515	0.022737	0.111953	3.026	0.22	hemi	setup12	400000	\longrange	17_micron	hist_quant_75	3.13795	0	4742
0.950664	0.0218372	0.110901	3.13327	0.24	hemi	setup12	400000	\longrange	17_micron	hist_quant_75	3.24417	0	4742
0.959293	0.0174957	0.096709	3.60913	0.26	hemi	setup12	400000	\longrange	17_micron	hist_quant_75	3.70584	0	4742
0.962966	0.0168028	0.0883747	3.73312	0.28	hemi	setup12	400000	\longrange	17_micron	hist_quant_75	3.82149	0	4742
0.969329	0.0156229	0.0764531	3.88342	0.3	hemi	setup12	400000	\longrange	17_micron	hist_quant_75	3.95987	0	4742
0.96946	0.0144087	0.0754301	4.08913	0.32	hemi	setup12	400000	\longrange	17_micron	hist_quant_75	4.16456	0	4742
0.969517	0.0140697	0.0749032	4.16234	0.34	hemi	setup12	400000	\longrange	17_micron	hist_quant_75	4.23724	0	4742
0.97558	0.0126608	0.0653126	4.45369	0.36	hemi	setup12	400000	\longrange	17_micron	hist_quant_75	4.519	0	4742
0.97797	0.011183	0.0586644	4.80607	0.38	hemi	setup12	400000	\longrange	17_micron	hist_quant_75	4.86474	0	4742
0.978231	0.010362	0.0569064	5.03707	0.4	hemi	setup12	400000	\longrange	17_micron	hist_quant_75	5.09398	0	4742
0.984455	0.0101448	0.050482	5.12782	0.42	hemi	setup12	400000	\longrange	17_micron	hist_quant_75	5.1783	0	4742
0.98525	0.00935269	0.0467242	5.39902	0.44	hemi	setup12	400000	\longrange	17_micron	hist_quant_75	5.44575	0	4742
0.985807	0.00926571	0.0445033	5.4386	0.46	hemi	setup12	400000	\longrange	17_micron	hist_quant_75	5.4831	0	4742
0.988312	0.00912225	0.0388344	5.51622	0.48	hemi	setup12	400000	\longrange	17_micron	hist_quant_75	5.55505	0	4742
0.988508	0.00854813	0.0377744	5.74141	0.5	hemi	setup12	400000	\longrange	17_micron	hist_quant_75	5.77919	0	4742
0.988649	0.00818072	0.0366751	5.92074	0.52	hemi	setup12	400000	\longrange	17_micron	hist_quant_75	5.95742	0	4742
0.988941	0.00782513	0.0354583	6.10467	0.54	hemi	setup12	400000	\longrange	17_micron	hist_quant_75	6.14013	0	4742
0.989064	0.0075525	0.0343852	6.25435	0.56	hemi	setup12	400000	\longrange	17_micron	hist_quant_75	6.28873	0	4742
0.98915	0.00737921	0.0333634	6.363	0.58	hemi	setup12	400000	\longrange	17_micron	hist_quant_75	6.39637	0	4742
0.992391	0.00710747	0.025105	6.53631	0.6	hemi	setup12	400000	\longrange	17_micron	hist_quant_75	6.56141	0	4742
0.992483	0.00683071	0.0242914	6.71854	0.62	hemi	setup12	400000	\longrange	17_micron	hist_quant_75	6.74283	0	4742
0.993184	0.00659937	0.0209285	6.88159	0.64	hemi	setup12	400000	\longrange	17_micron	hist_quant_75	6.90252	0	4742
0.99709	0.00642603	0.0146128	7.03137	0.66	hemi	setup12	400000	\longrange	17_micron	hist_quant_75	7.04599	0	4742
0.999483	0.00623433	0.00627838	7.18008	0.68	hemi	setup12	400000	\longrange	17_micron	hist_quant_75	7.18636	0	4742
0.999605	0.00605413	0.00504234	7.32357	0.7	hemi	setup12	400000	\longrange	17_micron	hist_quant_75	7.32862	0	4742
0.999679	0.00593586	0.00426022	7.43114	0.72	hemi	setup12	400000	\longrange	17_micron	hist_quant_75	7.4354	0	4742
0.999751	0.00575503	0.00339469	7.59536	0.74	hemi	setup12	400000	\longrange	17_micron	hist_quant_75	7.59876	0	4742
0.999805	0.00563931	0.00268295	7.70861	0.76	hemi	setup12	400000	\longrange	17_micron	hist_quant_75	7.71129	0	4742
0.999853	0.00553905	0.00187619	7.81323	0.78	hemi	setup12	400000	\longrange	17_micron	hist_quant_75	7.8151	0	4742
0.999902	0.00546197	0.0014096	7.9006	0.8	hemi	setup12	400000	\longrange	17_micron	hist_quant_75	7.90201	0	4742
0.999927	0.00541553	0.00113455	7.9531	0.82	hemi	setup12	400000	\longrange	17_micron	hist_quant_75	7.95423	0	4742
0.999953	0.00539338	0.000744461	7.98127	0.84	hemi	setup12	400000	\longrange	17_micron	hist_quant_75	7.98201	0	4742
0.999971	0.00535969	0.000562924	8.02083	0.86	hemi	setup12	400000	\longrange	17_micron	hist_quant_75	8.0214	0	4742
0.999978	0.00533529	0.000428028	8.05017	0.88	hemi	setup12	400000	\longrange	17_micron	hist_quant_75	8.0506	0	4742
0.99999	0.00532676	0.000205203	8.06092	0.9	hemi	setup12	400000	\longrange	17_micron	hist_quant_75	8.06113	0	4742
0.999993	0.00531825	0.000146415	8.07198	0.92	hemi	setup12	400000	\longrange	17_micron	hist_quant_75	8.07213	0	4742
0.999999	0.00530254	5.56397e-05	8.08996	0.94	hemi	setup12	400000	\longrange	17_micron	hist_quant_75	8.09001	0	4742
0.999999	0.00530178	4.96487e-05	8.09125	0.96	hemi	setup12	400000	\longrange	17_micron	hist_quant_75	8.09129	0	4742
1	0.00530165	0	8.09143	0.98	hemi	setup12	400000	\longrange	17_micron	hist_quant_75	8.09143	0	4742

## Sheet: Figure 2.B MALIS
rand_split	rand_merge	voi_split	voi_merge	threshold	experiment	setup	iteration	method	run_type	merge_function	voi_sum	best_threshold	volume_size
0.0271628	0.999411	5.78736	0.00834835	0	hemi	setup25	400000	\malis	17_micron	hist_quant_75	5.79571	0	4742
0.17211	0.999445	2.79925	0.0095564	0.02	hemi	setup25	400000	\malis	17_micron	hist_quant_75	2.80881	0	4742
0.246803	0.998007	2.13331	0.0120549	0.04	hemi	setup25	400000	\malis	17_micron	hist_quant_75	2.14536	0	4742
0.318241	0.99829	1.7511	0.0124609	0.06	hemi	setup25	400000	\malis	17_micron	hist_quant_75	1.76356	0	4742
0.376004	0.998458	1.50116	0.0126892	0.08	hemi	setup25	400000	\malis	17_micron	hist_quant_75	1.51385	0	4742
0.431261	0.997148	1.31227	0.0157154	0.1	hemi	setup25	400000	\malis	17_micron	hist_quant_75	1.32798	0	4742
0.471542	0.996448	1.19534	0.0167402	0.12	hemi	setup25	400000	\malis	17_micron	hist_quant_75	1.21208	0	4742
0.516775	0.995975	1.0692	0.0174915	0.14	hemi	setup25	400000	\malis	17_micron	hist_quant_75	1.08669	0	4742
0.546929	0.996032	0.987053	0.0176918	0.16	hemi	setup25	400000	\malis	17_micron	hist_quant_75	1.00474	0	4742
0.583685	0.996192	0.912566	0.0179107	0.18	hemi	setup25	400000	\malis	17_micron	hist_quant_75	0.930477	0	4742
0.614109	0.995635	0.844755	0.0185434	0.2	hemi	setup25	400000	\malis	17_micron	hist_quant_75	0.863299	0	4742
0.638066	0.995747	0.792861	0.0186296	0.22	hemi	setup25	400000	\malis	17_micron	hist_quant_75	0.81149	0	4742
0.653652	0.995804	0.756396	0.0186898	0.24	hemi	setup25	400000	\malis	17_micron	hist_quant_75	0.775086	0	4742
0.65949	0.995822	0.736056	0.0187535	0.26	hemi	setup25	400000	\malis	17_micron	hist_quant_75	0.754809	0	4742
0.666994	0.994198	0.713802	0.0200835	0.28	hemi	setup25	400000	\malis	17_micron	hist_quant_75	0.733886	0	4742
0.682107	0.994287	0.687719	0.020154	0.3	hemi	setup25	400000	\malis	17_micron	hist_quant_75	0.707873	0	4742
0.684416	0.983826	0.678315	0.0274547	0.32	hemi	setup25	400000	\malis	17_micron	hist_quant_75	0.70577	0	4742
0.692162	0.98398	0.65481	0.0275238	0.34	hemi	setup25	400000	\malis	17_micron	hist_quant_75	0.682334	0	4742
0.694345	0.98401	0.649556	0.0276828	0.36	hemi	setup25	400000	\malis	17_micron	hist_quant_75	0.677239	0	4742
0.702099	0.984159	0.63385	0.0277922	0.38	hemi	setup25	400000	\malis	17_micron	hist_quant_75	0.661642	0	4742
0.702753	0.984099	0.629329	0.027906	0.4	hemi	setup25	400000	\malis	17_micron	hist_quant_75	0.657235	0	4742
0.70465	0.97666	0.622867	0.0361625	0.42	hemi	setup25	400000	\malis	17_micron	hist_quant_75	0.65903	0	4742
0.710682	0.976813	0.612358	0.0362731	0.44	hemi	setup25	400000	\malis	17_micron	hist_quant_75	0.648631	0	4742
0.718016	0.97703	0.598275	0.0362957	0.46	hemi	setup25	400000	\malis	17_micron	hist_quant_75	0.634571	0	4742
0.72714	0.946945	0.574832	0.0516734	0.48	hemi	setup25	400000	\malis	17_micron	hist_quant_75	0.626505	0	4742
0.734795	0.947275	0.553508	0.0528218	0.5	hemi	setup25	400000	\malis	17_micron	hist_quant_75	0.60633	0	4742
0.740569	0.947631	0.540552	0.0529196	0.52	hemi	setup25	400000	\malis	17_micron	hist_quant_75	0.593472	0	4742
0.753225	0.938586	0.522512	0.0651016	0.54	hemi	setup25	400000	\malis	17_micron	hist_quant_75	0.587613	1	4742
0.755737	0.92183	0.514606	0.0827232	0.56	hemi	setup25	400000	\malis	17_micron	hist_quant_75	0.597329	0	4742
0.756361	0.911261	0.512706	0.0986462	0.58	hemi	setup25	400000	\malis	17_micron	hist_quant_75	0.611352	0	4742
0.759197	0.865014	0.503046	0.124244	0.6	hemi	setup25	400000	\malis	17_micron	hist_quant_75	0.62729	0	4742
0.776398	0.837786	0.477846	0.155393	0.62	hemi	setup25	400000	\malis	17_micron	hist_quant_75	0.633239	0	4742
0.779244	0.711722	0.471039	0.237367	0.64	hemi	setup25	400000	\malis	17_micron	hist_quant_75	0.708406	0	4742
0.789101	0.587138	0.450019	0.359219	0.66	hemi	setup25	400000	\malis	17_micron	hist_quant_75	0.809238	0	4742
0.790187	0.365877	0.44507	0.567517	0.68	hemi	setup25	400000	\malis	17_micron	hist_quant_75	1.01259	0	4742
0.797543	0.121477	0.429141	1.03175	0.7	hemi	setup25	400000	\malis	17_micron	hist_quant_75	1.46089	0	4742
0.811947	0.0603114	0.401942	1.45849	0.72	hemi	setup25	400000	\malis	17_micron	hist_quant_75	1.86043	0	4742
0.82389	0.0475052	0.378242	1.73231	0.74	hemi	setup25	400000	\malis	17_micron	hist_quant_75	2.11055	0	4742
0.842919	0.0355856	0.346283	2.12564	0.76	hemi	setup25	400000	\malis	17_micron	hist_quant_75	2.47192	0	4742
0.850037	0.0289023	0.326274	2.43326	0.78	hemi	setup25	400000	\malis	17_micron	hist_quant_75	2.75953	0	4742
0.852008	0.0272951	0.319351	2.52876	0.8	hemi	setup25	400000	\malis	17_micron	hist_quant_75	2.84811	0	4742
0.857386	0.0247446	0.307411	2.69441	0.82	hemi	setup25	400000	\malis	17_micron	hist_quant_75	3.00182	0	4742
0.878598	0.0215262	0.276862	2.96597	0.84	hemi	setup25	400000	\malis	17_micron	hist_quant_75	3.24283	0	4742
0.88868	0.0192948	0.256168	3.18263	0.86	hemi	setup25	400000	\malis	17_micron	hist_quant_75	3.4388	0	4742
0.911232	0.0173722	0.219453	3.43793	0.88	hemi	setup25	400000	\malis	17_micron	hist_quant_75	3.65739	0	4742
0.917788	0.015424	0.198522	3.72588	0.9	hemi	setup25	400000	\malis	17_micron	hist_quant_75	3.9244	0	4742
0.961915	0.00927441	0.103056	5.36636	0.92	hemi	setup25	400000	\malis	17_micron	hist_quant_75	5.46941	0	4742
0.999948	0.00530357	0.000361648	8.08827	0.94	hemi	setup25	400000	\malis	17_micron	hist_quant_75	8.08863	0	4742
1	0.00530165	0	8.09143	0.96	hemi	setup25	400000	\malis	17_micron	hist_quant_75	8.09143	0	4742
1	0.00530165	0	8.09143	0.98	hemi	setup25	400000	\malis	17_micron	hist_quant_75	8.09143	0	4742

[truncated: 32 more sheets: Figure 2.B FFN, Figure 2.B MTLSD, Figure 2.B ACLSD, Figure 2.B ACRLSD, Figure 2.C Baseline, Figure 2.C Long-Range, Figure 2.C MALIS, Figure 2.C FFN, Figure 2.C MTLSD, Figure 2.C ACLSD, Figure 2.C ACRLSD, Figure 2.D Baseline, Figure 2.D Long-Range, Figure 2.D MALIS, Figure 2.D FFN, Figure 2.D MTLSD, Figure 2.D ACLSD, Figure 2.D ACRLSD, Figure 2.E Baseline, Figure 2.E Long-Range …]
