# Supplementary material for: Local shape descriptors for neuron segmentation
Source: Nat Methods. 2022 Dec 30;20(2):295–303. doi: 10.1038/s41592-022-01711-z (PMC9911350; doi:10.1038/s41592-022-01711-z)
Supplement: Source Data Extended Data Fig. 3 — Csv files for ZEBRAFINCH auto-context plot. [file 41592_2022_1711_MOESM6_ESM.xlsx]

## Sheet: Figure 3 Baseline
voi_split	voi_merge	expected_run_length	max_erl	total_path_length	normalized_erl	number_of_segments	number_of_merging_segments	number_of_split_skeletons	threshold	iteration	merge_function	method	run_type	number_of_components	voi_sum	has_mask	total_splits_needed_to_fix_merges	average_splits_needed_to_fix_merges	total_merges_needed_to_fix_splits	average_merges_needed_to_fix_splits	number_of_unsplittable_fragments	number_of_background_sites	total_split_merge_sum	average_split_merge_sum	volume_size	tera_FLOPs	validation_best_voi_sum	validation_best_erl	validation_best_nerl
7.74909	0.117628	726.64	240662	7.59529e+07	0.00301933	247195	744	2411	0	400000	hist_quant_75	\vanilla	benchmark_roi	3410	7.86672	1	nan	nan	nan	nan	nan	nan	nan	nan	774543	436842	0	0	0
2.75205	1.33413	8545.1	240662	7.59529e+07	0.0355066	41086	541	1459	0.04	400000	hist_quant_75	\vanilla	benchmark_roi	3410	4.08618	1	nan	nan	nan	nan	nan	nan	nan	nan	774543	436842	0	0	0
2.11296	1.73106	9301.52	240662	7.59529e+07	0.0386497	25419	528	1321	0.08	400000	hist_quant_75	\vanilla	benchmark_roi	3410	3.84402	1	nan	nan	nan	nan	nan	nan	nan	nan	774543	436842	0	0	0
1.74134	1.98137	9004.52	240662	7.59529e+07	0.0374156	18659	508	1210	0.12	400000	hist_quant_75	\vanilla	benchmark_roi	3410	3.72271	1	nan	nan	nan	nan	nan	nan	nan	nan	774543	436842	0	0	0
1.52004	2.12345	8914.38	240662	7.59529e+07	0.037041	15276	495	1137	0.16	400000	hist_quant_75	\vanilla	benchmark_roi	3410	3.64349	1	nan	nan	nan	nan	nan	nan	nan	nan	774543	436842	0	0	0
1.37	2.29958	9691.14	240662	7.59529e+07	0.0402686	12902	482	1081	0.2	400000	hist_quant_75	\vanilla	benchmark_roi	3410	3.66958	1	nan	nan	nan	nan	nan	nan	nan	nan	774543	436842	0	0	0
1.23019	2.47114	9280.41	240662	7.59529e+07	0.038562	11101	473	1025	0.24	400000	hist_quant_75	\vanilla	benchmark_roi	3410	3.70133	1	nan	nan	nan	nan	nan	nan	nan	nan	774543	436842	0	0	0
1.11527	2.74093	9146.87	240662	7.59529e+07	0.0380071	9556	458	963	0.28	400000	hist_quant_75	\vanilla	benchmark_roi	3410	3.8562	1	nan	nan	nan	nan	nan	nan	nan	nan	774543	436842	1	0	0
1.02959	3.03118	9577.88	240662	7.59529e+07	0.039798	8412	438	922	0.32	400000	hist_quant_75	\vanilla	benchmark_roi	3410	4.06077	1	nan	nan	nan	nan	nan	nan	nan	nan	774543	436842	0	0	0
0.954231	3.33518	9384.03	240662	7.59529e+07	0.0389925	7553	420	880	0.36	400000	hist_quant_75	\vanilla	benchmark_roi	3410	4.28941	1	nan	nan	nan	nan	nan	nan	nan	nan	774543	436842	0	0	0
0.887419	3.52825	9297.24	240662	7.59529e+07	0.0386319	6766	408	847	0.4	400000	hist_quant_75	\vanilla	benchmark_roi	3410	4.41567	1	nan	nan	nan	nan	nan	nan	nan	nan	774543	436842	0	0	0
0.815959	3.94972	9105.54	240662	7.59529e+07	0.0378354	5991	392	797	0.44	400000	hist_quant_75	\vanilla	benchmark_roi	3410	4.76568	1	nan	nan	nan	nan	nan	nan	nan	nan	774543	436842	0	0	0
0.756609	4.58649	9113.39	240662	7.59529e+07	0.037868	5402	367	759	0.48	400000	hist_quant_75	\vanilla	benchmark_roi	3410	5.34309	1	nan	nan	nan	nan	nan	nan	nan	nan	774543	436842	0	1	1
0.707194	5.1463	7395.18	240662	7.59529e+07	0.0307285	4889	347	713	0.52	400000	hist_quant_75	\vanilla	benchmark_roi	3410	5.8535	1	nan	nan	nan	nan	nan	nan	nan	nan	774543	436842	0	0	0
0.64131	5.8271	6703.39	240662	7.59529e+07	0.0278539	4425	316	680	0.56	400000	hist_quant_75	\vanilla	benchmark_roi	3410	6.46841	1	nan	nan	nan	nan	nan	nan	nan	nan	774543	436842	0	0	0
0.567978	6.52598	3150.09	240662	7.59529e+07	0.0130892	3985	290	646	0.6	400000	hist_quant_75	\vanilla	benchmark_roi	3410	7.09395	1	nan	nan	nan	nan	nan	nan	nan	nan	774543	436842	0	0	0
0.50072	7.13086	2761.95	240662	7.59529e+07	0.0114764	3615	248	617	0.64	400000	hist_quant_75	\vanilla	benchmark_roi	3410	7.63158	1	nan	nan	nan	nan	nan	nan	nan	nan	774543	436842	0	0	0
0.459975	7.60231	2181.04	240662	7.59529e+07	0.00906267	3315	216	581	0.68	400000	hist_quant_75	\vanilla	benchmark_roi	3410	8.06229	1	nan	nan	nan	nan	nan	nan	nan	nan	774543	436842	0	0	0
0.420159	7.99489	2004.67	240662	7.59529e+07	0.00832981	3019	179	545	0.72	400000	hist_quant_75	\vanilla	benchmark_roi	3410	8.41505	1	nan	nan	nan	nan	nan	nan	nan	nan	774543	436842	0	0	0
0.357648	8.32817	1047.11	240662	7.59529e+07	0.00435097	2633	156	505	0.76	400000	hist_quant_75	\vanilla	benchmark_roi	3410	8.68582	1	nan	nan	nan	nan	nan	nan	nan	nan	774543	436842	0	0	0
0.307798	8.58066	628.587	240662	7.59529e+07	0.0026119	2240	130	447	0.8	400000	hist_quant_75	\vanilla	benchmark_roi	3410	8.88846	1	nan	nan	nan	nan	nan	nan	nan	nan	774543	436842	0	0	0
0.232408	8.79515	316.802	240662	7.59529e+07	0.00131637	1807	97	388	0.84	400000	hist_quant_75	\vanilla	benchmark_roi	3410	9.02756	1	nan	nan	nan	nan	nan	nan	nan	nan	774543	436842	0	0	0
0.174915	8.9896	161.562	240662	7.59529e+07	0.000671322	1286	71	290	0.88	400000	hist_quant_75	\vanilla	benchmark_roi	3410	9.16451	1	nan	nan	nan	nan	nan	nan	nan	nan	774543	436842	0	0	0
0.121654	9.14959	25.9185	240662	7.59529e+07	0.000107697	716	46	175	0.92	400000	hist_quant_75	\vanilla	benchmark_roi	3410	9.27124	1	nan	nan	nan	nan	nan	nan	nan	nan	774543	436842	0	0	0
0.088871	9.23022	3.75129	240662	7.59529e+07	1.55874e-05	288	18	77	0.96	400000	hist_quant_75	\vanilla	benchmark_roi	3410	9.31909	1	nan	nan	nan	nan	nan	nan	nan	nan	774543	436842	0	0	0

## Sheet: Figure 3 ACV
voi_split	voi_merge	expected_run_length	max_erl	total_path_length	normalized_erl	number_of_segments	number_of_merging_segments	number_of_split_skeletons	threshold	iteration	merge_function	method	run_type	number_of_components	voi_sum	has_mask	total_splits_needed_to_fix_merges	average_splits_needed_to_fix_merges	total_merges_needed_to_fix_splits	average_merges_needed_to_fix_splits	number_of_unsplittable_fragments	number_of_background_sites	total_split_merge_sum	average_split_merge_sum	volume_size	tera_FLOPs	validation_best_voi_sum	validation_best_erl	validation_best_nerl
7.72319	0.0945664	746.697	240662	7.59529e+07	0.00310268	244329	764	2424	0	100000	hist_quant_75	\acv	benchmark_roi	3410	7.81776	1	nan	nan	nan	nan	nan	nan	nan	nan	774543	873685
2.58491	1.38666	9036.82	240662	7.59529e+07	0.0375498	36520	538	1445	0.04	100000	hist_quant_75	\acv	benchmark_roi	3410	3.97157	1	nan	nan	nan	nan	nan	nan	nan	nan	774543	873685
1.92142	1.86852	13199.8	240662	7.59529e+07	0.054848	21872	518	1276	0.08	100000	hist_quant_75	\acv	benchmark_roi	3410	3.78993	1	nan	nan	nan	nan	nan	nan	nan	nan	774543	873685
1.51466	2.23888	10395	240662	7.59529e+07	0.0431934	15592	493	1170	0.12	100000	hist_quant_75	\acv	benchmark_roi	3410	3.75354	1	nan	nan	nan	nan	nan	nan	nan	nan	774543	873685
1.30614	2.49219	10929.6	240662	7.59529e+07	0.0454148	12492	480	1093	0.16	100000	hist_quant_75	\acv	benchmark_roi	3410	3.79833	1	nan	nan	nan	nan	nan	nan	nan	nan	774543	873685
1.15673	2.81155	10953.7	240662	7.59529e+07	0.0455148	10526	458	1031	0.2	100000	hist_quant_75	\acv	benchmark_roi	3410	3.96828	1	nan	nan	nan	nan	nan	nan	nan	nan	774543	873685
1.02598	3.20144	11270.6	240662	7.59529e+07	0.0468317	9164	429	975	0.24	100000	hist_quant_75	\acv	benchmark_roi	3410	4.22741	1	nan	nan	nan	nan	nan	nan	nan	nan	774543	873685
0.935423	3.43132	10968.4	240662	7.59529e+07	0.0455761	8042	417	925	0.28	100000	hist_quant_75	\acv	benchmark_roi	3410	4.36674	1	nan	nan	nan	nan	nan	nan	nan	nan	774543	873685
0.86963	3.77711	9947.11	240662	7.59529e+07	0.0413322	7265	392	885	0.32	100000	hist_quant_75	\acv	benchmark_roi	3410	4.64674	1	nan	nan	nan	nan	nan	nan	nan	nan	774543	873685
0.802347	4.22777	9926.56	240662	7.59529e+07	0.0412468	6584	377	845	0.36	100000	hist_quant_75	\acv	benchmark_roi	3410	5.03012	1	nan	nan	nan	nan	nan	nan	nan	nan	774543	873685
0.747724	4.76613	7954.28	240662	7.59529e+07	0.0330516	5976	363	804	0.4	100000	hist_quant_75	\acv	benchmark_roi	3410	5.51386	1	nan	nan	nan	nan	nan	nan	nan	nan	774543	873685
0.689237	5.19495	5929.72	240662	7.59529e+07	0.0246392	5412	344	764	0.44	100000	hist_quant_75	\acv	benchmark_roi	3410	5.88419	1	nan	nan	nan	nan	nan	nan	nan	nan	774543	873685
0.642327	5.55765	6042.23	240662	7.59529e+07	0.0251067	4941	330	733	0.48	100000	hist_quant_75	\acv	benchmark_roi	3410	6.19997	1	nan	nan	nan	nan	nan	nan	nan	nan	774543	873685
0.581315	6.09928	5557.75	240662	7.59529e+07	0.0230935	4465	297	701	0.52	100000	hist_quant_75	\acv	benchmark_roi	3410	6.68059	1	nan	nan	nan	nan	nan	nan	nan	nan	774543	873685
0.52312	6.60592	4545.18	240662	7.59529e+07	0.0188861	4040	275	680	0.56	100000	hist_quant_75	\acv	benchmark_roi	3410	7.12904	1	nan	nan	nan	nan	nan	nan	nan	nan	774543	873685
0.46457	7.09504	2543.37	240662	7.59529e+07	0.0105682	3618	252	646	0.6	100000	hist_quant_75	\acv	benchmark_roi	3410	7.55961	1	nan	nan	nan	nan	nan	nan	nan	nan	774543	873685
0.394347	7.51443	1972.6	240662	7.59529e+07	0.00819655	3307	219	619	0.64	100000	hist_quant_75	\acv	benchmark_roi	3410	7.90878	1	nan	nan	nan	nan	nan	nan	nan	nan	774543	873685
0.347799	7.87633	1333.69	240662	7.59529e+07	0.00554177	2987	196	583	0.68	100000	hist_quant_75	\acv	benchmark_roi	3410	8.22413	1	nan	nan	nan	nan	nan	nan	nan	nan	774543	873685
0.319711	8.17731	1166.6	240662	7.59529e+07	0.00484746	2659	168	547	0.72	100000	hist_quant_75	\acv	benchmark_roi	3410	8.49702	1	nan	nan	nan	nan	nan	nan	nan	nan	774543	873685
0.261569	8.54969	592.733	240662	7.59529e+07	0.00246293	2196	136	483	0.76	100000	hist_quant_75	\acv	benchmark_roi	3410	8.81126	1	nan	nan	nan	nan	nan	nan	nan	nan	774543	873685
0.202951	8.77881	268.384	240662	7.59529e+07	0.00111519	1711	116	408	0.8	100000	hist_quant_75	\acv	benchmark_roi	3410	8.98176	1	nan	nan	nan	nan	nan	nan	nan	nan	774543	873685
0.144117	9.0077	138.911	240662	7.59529e+07	0.000577201	1166	77	291	0.84	100000	hist_quant_75	\acv	benchmark_roi	3410	9.15182	1	nan	nan	nan	nan	nan	nan	nan	nan	774543	873685
0.101896	9.13255	35.3901	240662	7.59529e+07	0.000147053	753	51	211	0.88	100000	hist_quant_75	\acv	benchmark_roi	3410	9.23444	1	nan	nan	nan	nan	nan	nan	nan	nan	774543	873685
0.0793863	9.20376	8.72926	240662	7.59529e+07	3.62718e-05	426	35	123	0.92	100000	hist_quant_75	\acv	benchmark_roi	3410	9.28315	1	nan	nan	nan	nan	nan	nan	nan	nan	774543	873685
0.0663458	9.24308	1.38615	240662	7.59529e+07	5.75974e-06	198	14	55	0.96	100000	hist_quant_75	\acv	benchmark_roi	3410	9.30943	1	nan	nan	nan	nan	nan	nan	nan	nan	774543	873685

## Sheet: Figure 3 MTLSD
voi_split	voi_merge	expected_run_length	max_erl	total_path_length	normalized_erl	number_of_segments	number_of_merging_segments	number_of_split_skeletons	threshold	iteration	merge_function	method	run_type	number_of_components	voi_sum	has_mask	total_splits_needed_to_fix_merges	average_splits_needed_to_fix_merges	total_merges_needed_to_fix_splits	average_merges_needed_to_fix_splits	number_of_unsplittable_fragments	number_of_background_sites	total_split_merge_sum	average_split_merge_sum	volume_size	tera_FLOPs	validation_best_voi_sum	validation_best_erl	validation_best_nerl
7.66579	0.0833568	797.988	240662	7.59529e+07	0.0033158	239202	766	2409	0	400000	hist_quant_75	\mtlsd	benchmark_roi	3410	7.74915	1	nan	nan	nan	nan	nan	nan	nan	nan	774543	439940	0	0	0
2.25861	0.983841	10165.1	240662	7.59529e+07	0.0422381	29243	554	1378	0.04	400000	hist_quant_75	\mtlsd	benchmark_roi	3410	3.24245	1	nan	nan	nan	nan	nan	nan	nan	nan	774543	439940	0	0	0
1.5789	1.23664	11401.3	240662	7.59529e+07	0.0473746	17204	545	1191	0.08	400000	hist_quant_75	\mtlsd	benchmark_roi	3410	2.81554	1	nan	nan	nan	nan	nan	nan	nan	nan	774543	439940	0	0	0
1.20812	1.48881	13179.1	240662	7.59529e+07	0.054762	12106	524	1062	0.12	400000	hist_quant_75	\mtlsd	benchmark_roi	3410	2.69692	1	nan	nan	nan	nan	nan	nan	nan	nan	774543	439940	0	0	0
1.00325	1.90667	12528	240662	7.59529e+07	0.0520564	9707	498	982	0.16	400000	hist_quant_75	\mtlsd	benchmark_roi	3410	2.90992	1	nan	nan	nan	nan	nan	nan	nan	nan	774543	439940	0	0	0
0.860917	2.14092	11388.9	240662	7.59529e+07	0.0473232	8140	488	920	0.2	400000	hist_quant_75	\mtlsd	benchmark_roi	3410	3.00183	1	nan	nan	nan	nan	nan	nan	nan	nan	774543	439940	0	0	0
0.75285	2.28186	11141.5	240662	7.59529e+07	0.0462953	7042	468	857	0.24	400000	hist_quant_75	\mtlsd	benchmark_roi	3410	3.03471	1	nan	nan	nan	nan	nan	nan	nan	nan	774543	439940	0	0	0
0.669634	2.57756	11352.8	240662	7.59529e+07	0.0471732	6132	449	816	0.28	400000	hist_quant_75	\mtlsd	benchmark_roi	3410	3.2472	1	nan	nan	nan	nan	nan	nan	nan	nan	774543	439940	0	1	1
0.62538	2.79418	8854.58	240662	7.59529e+07	0.0367926	5473	439	785	0.32	400000	hist_quant_75	\mtlsd	benchmark_roi	3410	3.41956	1	nan	nan	nan	nan	nan	nan	nan	nan	774543	439940	1	0	0
0.580995	3.04222	8433.19	240662	7.59529e+07	0.0350416	4959	427	754	0.36	400000	hist_quant_75	\mtlsd	benchmark_roi	3410	3.62322	1	nan	nan	nan	nan	nan	nan	nan	nan	774543	439940	0	0	0
0.540215	3.53629	8091.08	240662	7.59529e+07	0.03362	4518	412	716	0.4	400000	hist_quant_75	\mtlsd	benchmark_roi	3410	4.07651	1	nan	nan	nan	nan	nan	nan	nan	nan	774543	439940	0	0	0
0.497083	4.16191	7387.06	240662	7.59529e+07	0.0306947	4034	378	683	0.44	400000	hist_quant_75	\mtlsd	benchmark_roi	3410	4.65899	1	nan	nan	nan	nan	nan	nan	nan	nan	774543	439940	0	0	0
0.463849	4.4901	6225.57	240662	7.59529e+07	0.0258685	3636	358	649	0.48	400000	hist_quant_75	\mtlsd	benchmark_roi	3410	4.95395	1	nan	nan	nan	nan	nan	nan	nan	nan	774543	439940	0	0	0
0.427698	5.36336	5450.27	240662	7.59529e+07	0.022647	3287	320	614	0.52	400000	hist_quant_75	\mtlsd	benchmark_roi	3410	5.79106	1	nan	nan	nan	nan	nan	nan	nan	nan	774543	439940	0	0	0
0.372973	6.51201	4373.45	240662	7.59529e+07	0.0181726	2952	279	574	0.56	400000	hist_quant_75	\mtlsd	benchmark_roi	3410	6.88498	1	nan	nan	nan	nan	nan	nan	nan	nan	774543	439940	0	0	0
0.327306	7.07261	3016.04	240662	7.59529e+07	0.0125323	2615	243	530	0.6	400000	hist_quant_75	\mtlsd	benchmark_roi	3410	7.39991	1	nan	nan	nan	nan	nan	nan	nan	nan	774543	439940	0	0	0
0.301051	7.48765	2327.48	240662	7.59529e+07	0.00967116	2336	213	488	0.64	400000	hist_quant_75	\mtlsd	benchmark_roi	3410	7.7887	1	nan	nan	nan	nan	nan	nan	nan	nan	774543	439940	0	0	0
0.272536	7.79521	1560.81	240662	7.59529e+07	0.00648547	2126	191	468	0.68	400000	hist_quant_75	\mtlsd	benchmark_roi	3410	8.06774	1	nan	nan	nan	nan	nan	nan	nan	nan	774543	439940	0	0	0
0.231049	8.22264	1151.31	240662	7.59529e+07	0.00478394	1905	161	435	0.72	400000	hist_quant_75	\mtlsd	benchmark_roi	3410	8.45369	1	nan	nan	nan	nan	nan	nan	nan	nan	774543	439940	0	0	0
0.199488	8.53137	866.833	240662	7.59529e+07	0.00360186	1658	136	394	0.76	400000	hist_quant_75	\mtlsd	benchmark_roi	3410	8.73086	1	nan	nan	nan	nan	nan	nan	nan	nan	774543	439940	0	0	0
0.176729	8.69207	524.899	240662	7.59529e+07	0.00218106	1400	115	345	0.8	400000	hist_quant_75	\mtlsd	benchmark_roi	3410	8.8688	1	nan	nan	nan	nan	nan	nan	nan	nan	774543	439940	0	0	0
0.146116	8.81111	351.165	240662	7.59529e+07	0.00145916	1141	98	298	0.84	400000	hist_quant_75	\mtlsd	benchmark_roi	3410	8.95723	1	nan	nan	nan	nan	nan	nan	nan	nan	774543	439940	0	0	0
0.10218	9.01844	70.6836	240662	7.59529e+07	0.000293704	828	76	222	0.88	400000	hist_quant_75	\mtlsd	benchmark_roi	3410	9.12062	1	nan	nan	nan	nan	nan	nan	nan	nan	774543	439940	0	0	0
0.0770753	9.14863	21.1117	240662	7.59529e+07	8.77234e-05	520	47	136	0.92	400000	hist_quant_75	\mtlsd	benchmark_roi	3410	9.22571	1	nan	nan	nan	nan	nan	nan	nan	nan	774543	439940	0	0	0
0.0609537	9.22154	4.75287	240662	7.59529e+07	1.97491e-05	258	18	67	0.96	400000	hist_quant_75	\mtlsd	benchmark_roi	3410	9.2825	1	nan	nan	nan	nan	nan	nan	nan	nan	774543	439940	0	0	0

## Sheet: Figure 3 ACRLSD
voi_split	voi_merge	expected_run_length	max_erl	total_path_length	normalized_erl	number_of_segments	number_of_merging_segments	number_of_split_skeletons	threshold	iteration	merge_function	method	run_type	number_of_components	voi_sum	has_mask	total_splits_needed_to_fix_merges	average_splits_needed_to_fix_merges	total_merges_needed_to_fix_splits	average_merges_needed_to_fix_splits	number_of_unsplittable_fragments	number_of_background_sites	total_split_merge_sum	average_split_merge_sum	volume_size	tera_FLOPs	validation_best_voi_sum	validation_best_erl	validation_best_nerl
7.74796	0.0787469	735.279	240662	7.59529e+07	0.00305523	246565	726	2429	0	190000	hist_quant_75	\acrlsd	benchmark_roi	3410	7.82671	1	nan	nan	nan	nan	nan	nan	nan	nan	774543	873685	0	0	0
2.28406	0.885732	9957.35	240662	7.59529e+07	0.0413748	28327	566	1367	0.04	190000	hist_quant_75	\acrlsd	benchmark_roi	3410	3.16979	1	nan	nan	nan	nan	nan	nan	nan	nan	774543	873685	0	0	0
1.55079	1.14518	13653.6	240662	7.59529e+07	0.0567336	16536	558	1196	0.08	190000	hist_quant_75	\acrlsd	benchmark_roi	3410	2.69597	1	nan	nan	nan	nan	nan	nan	nan	nan	774543	873685	0	0	0
1.17294	1.28372	16528.4	240662	7.59529e+07	0.0686788	11640	534	1067	0.12	190000	hist_quant_75	\acrlsd	benchmark_roi	3410	2.45667	1	nan	nan	nan	nan	nan	nan	nan	nan	774543	873685	0	0	0
0.943886	1.34612	12667.5	240662	7.59529e+07	0.0526358	9247	524	982	0.16	190000	hist_quant_75	\acrlsd	benchmark_roi	3410	2.29	1	nan	nan	nan	nan	nan	nan	nan	nan	774543	873685	1	0	0
0.802649	1.43644	13470.5	240662	7.59529e+07	0.0559725	7767	505	914	0.2	190000	hist_quant_75	\acrlsd	benchmark_roi	3410	2.23909	1	nan	nan	nan	nan	nan	nan	nan	nan	774543	873685	0	1	1
0.694069	1.61746	13304.3	240662	7.59529e+07	0.0552821	6706	494	862	0.24	190000	hist_quant_75	\acrlsd	benchmark_roi	3410	2.31152	1	nan	nan	nan	nan	nan	nan	nan	nan	774543	873685	0	0	0
0.611654	1.96363	10888.9	240662	7.59529e+07	0.0452454	5823	478	811	0.28	190000	hist_quant_75	\acrlsd	benchmark_roi	3410	2.57529	1	nan	nan	nan	nan	nan	nan	nan	nan	774543	873685	0	0	0
0.551092	2.12677	10752.2	240662	7.59529e+07	0.0446773	5205	466	780	0.32	190000	hist_quant_75	\acrlsd	benchmark_roi	3410	2.67786	1	nan	nan	nan	nan	nan	nan	nan	nan	774543	873685	0	0	0
0.491157	2.34982	10502.9	240662	7.59529e+07	0.0436415	4682	448	751	0.36	190000	hist_quant_75	\acrlsd	benchmark_roi	3410	2.84097	1	nan	nan	nan	nan	nan	nan	nan	nan	774543	873685	0	0	0
0.456599	2.5506	8881.23	240662	7.59529e+07	0.0369033	4237	436	705	0.4	190000	hist_quant_75	\acrlsd	benchmark_roi	3410	3.0072	1	nan	nan	nan	nan	nan	nan	nan	nan	774543	873685	0	0	0
0.424294	3.10369	7711.01	240662	7.59529e+07	0.0320408	3850	416	667	0.44	190000	hist_quant_75	\acrlsd	benchmark_roi	3410	3.52798	1	nan	nan	nan	nan	nan	nan	nan	nan	774543	873685	0	0	0
0.395635	3.70103	7340.71	240662	7.59529e+07	0.0305021	3502	385	634	0.48	190000	hist_quant_75	\acrlsd	benchmark_roi	3410	4.09666	1	nan	nan	nan	nan	nan	nan	nan	nan	774543	873685	0	0	0
0.361732	4.67305	6730.23	240662	7.59529e+07	0.0279655	3143	349	587	0.52	190000	hist_quant_75	\acrlsd	benchmark_roi	3410	5.03478	1	nan	nan	nan	nan	nan	nan	nan	nan	774543	873685	0	0	0
0.328236	5.28799	4359.36	240662	7.59529e+07	0.018114	2859	314	561	0.56	190000	hist_quant_75	\acrlsd	benchmark_roi	3410	5.61623	1	nan	nan	nan	nan	nan	nan	nan	nan	774543	873685	0	0	0
0.28407	6.37417	3406.88	240662	7.59529e+07	0.0141563	2555	266	530	0.6	190000	hist_quant_75	\acrlsd	benchmark_roi	3410	6.65824	1	nan	nan	nan	nan	nan	nan	nan	nan	774543	873685	0	0	0
0.256306	7.45044	2009.32	240662	7.59529e+07	0.00834914	2283	223	500	0.64	190000	hist_quant_75	\acrlsd	benchmark_roi	3410	7.70675	1	nan	nan	nan	nan	nan	nan	nan	nan	774543	873685	0	0	0
0.230176	7.94551	1347.54	240662	7.59529e+07	0.0055993	2062	190	473	0.68	190000	hist_quant_75	\acrlsd	benchmark_roi	3410	8.17569	1	nan	nan	nan	nan	nan	nan	nan	nan	774543	873685	0	0	0
0.191147	8.39014	923.154	240662	7.59529e+07	0.00383589	1826	150	436	0.72	190000	hist_quant_75	\acrlsd	benchmark_roi	3410	8.58129	1	nan	nan	nan	nan	nan	nan	nan	nan	774543	873685	0	0	0
0.168292	8.56209	631.123	240662	7.59529e+07	0.00262244	1572	128	391	0.76	190000	hist_quant_75	\acrlsd	benchmark_roi	3410	8.73038	1	nan	nan	nan	nan	nan	nan	nan	nan	774543	873685	0	0	0
0.142418	8.76013	386.777	240662	7.59529e+07	0.00160713	1296	103	340	0.8	190000	hist_quant_75	\acrlsd	benchmark_roi	3410	8.90255	1	nan	nan	nan	nan	nan	nan	nan	nan	774543	873685	0	0	0
0.117821	8.95104	135.859	240662	7.59529e+07	0.00056452	1008	84	270	0.84	190000	hist_quant_75	\acrlsd	benchmark_roi	3410	9.06886	1	nan	nan	nan	nan	nan	nan	nan	nan	774543	873685	0	0	0
0.092277	9.10859	45.4692	240662	7.59529e+07	0.000188934	710	55	191	0.88	190000	hist_quant_75	\acrlsd	benchmark_roi	3410	9.20086	1	nan	nan	nan	nan	nan	nan	nan	nan	774543	873685	0	0	0
0.073777	9.17172	20.0249	240662	7.59529e+07	8.32076e-05	442	35	118	0.92	190000	hist_quant_75	\acrlsd	benchmark_roi	3410	9.24549	1	nan	nan	nan	nan	nan	nan	nan	nan	774543	873685	0	0	0
0.060151	9.22246	5.26364	240662	7.59529e+07	2.18715e-05	278	23	76	0.96	190000	hist_quant_75	\acrlsd	benchmark_roi	3410	9.28261	1	nan	nan	nan	nan	nan	nan	nan	nan	774543	873685	0	0	0
